# Supplementary material for: Treatment- and population-specific genetic risk factors for anti-drug antibodies against interferon-beta: a GWAS
Source: BMC Med. 2020 Nov 4;18:298. doi: 10.1186/s12916-020-01769-6 (PMC7641861; doi:10.1186/s12916-020-01769-6)
Supplement: Supplementary file 11 — Additional file 11. Genomic inflation factors for all GWAS. Lambda = Median genomic inflation factor. [file 12916_2020_1769_MOESM11_ESM.xlsx]

## Sheet: Genomic Inflation
Discovery stage				Replication stage				Discovery + replication
Measurement	Treatment	Lambda		Measurement	Treatment	Lambda		Measurement	Treatment	Lambda
nADA presence	All	1.03		nADA presence	All	1.048		nADA presence	All	1.044
nADA presence	IFNb-1a i.m.	1.037		nADA presence	IFNb-1a i.m.	1.112		nADA presence	IFNb-1a i.m.	1.052
nADA presence	IFNb-1a s.c.	1.017		nADA presence	IFNb-1a s.c.	1.039		nADA presence	IFNb-1a s.c.	1.02
nADA presence	IFNb-1b s.c.	1.024		nADA presence	IFNb-1b s.c.	1.025		nADA presence	IFNb-1b s.c.	1.022
nADA presence	IFNb-1a both	1.032		nADA presence	IFNb-1a both	1.053		nADA presence	IFNb-1a both	1.041
nADA titers	All	1.038		nADA titers	All	1.06		nADA titers	All	1.04
nADA titers	IFNb-1a i.m.	1.029		nADA titers	IFNb-1a i.m.	1.05		nADA titers	IFNb-1a i.m.	1.032
nADA titers	IFNb-1a s.c.	1.019		nADA titers	IFNb-1a s.c.	1.028		nADA titers	IFNb-1a s.c.	1.032
nADA titers	IFNb-1b s.c.	1.024		nADA titers	IFNb-1b s.c.	1.03		nADA titers	IFNb-1b s.c.	1.031
nADA titers	IFNb-1a both	1.038		nADA titers	IFNb-1a both	1.051		nADA titers	IFNb-1a both	1.049
bADA levels	All	1.025		bADA levels	All	1.043		bADA levels	All	1.038
bADA levels	IFNb-1a i.m.	1.015		bADA levels	IFNb-1a i.m.	1.03		bADA levels	IFNb-1a i.m.	1.027
bADA levels	IFNb-1a s.c.	1.017		bADA levels	IFNb-1a s.c.	1.028		bADA levels	IFNb-1a s.c.	1.017
bADA levels	IFNb-1b s.c.	1.016		bADA levels	IFNb-1b s.c.	1.025		bADA levels	IFNb-1b s.c.	1.018
bADA levels	IFNb-1a both	1.031		bADA levels	IFNb-1a both	1.044		bADA levels	IFNb-1a both	1.047
