# Supplementary material for: Treatment- and population-specific genetic risk factors for anti-drug antibodies against interferon-beta: a GWAS
Source: BMC Med. 2020 Nov 4;18:298. doi: 10.1186/s12916-020-01769-6 (PMC7641861; doi:10.1186/s12916-020-01769-6)
Supplement: Supplementary file 12 — Additional file 12. Table of the top GWAS associations. Variants prioritized in the discovery GWAS (bold font if replicated) and top variants from the pooled analysis of discovery + replication data. All effect sizes are relative to the minor allele. Bp = base pairs, MAF = minor allele frequency, beta = regression effect size, SE = standard error, P = p-value, cond. = conditional analysis, R2 = linkage disequilibrium r2. [file 12916_2020_1769_MOESM12_ESM.xlsx]

## Sheet: GWAS results
Analyses across all treatment preparations
Measurement	Prioritized in	SNP	Chromosome	Position (bp)	Minor/effect allele	Other allele	MAF KI	MAF TUM	Beta Discovery	SE Discovery	P Discovery	Beta Replication	SE Replication	P Replication	P Replication one-sided	Beta Pooled	SE Pooled	P Pooled	Conditioned for	P Discovery (cond.)	P Pooled (cond.)	Conditioned for	P Discovery (cond.)	P Pooled (cond.)	Conditioned for	P Discovery (cond.)	P Pooled (cond.)	Nearby genes	Top whole blood eQTL gene	HLA allele KI	R2 HLA allele KI	HLA allele TUM	R2 HLA allele TUM	P permutation Discovery	P permutation Replication	P permutation Pooled	Beta Discovery (IFNβ-1a i.m.)	SE Discovery (IFNβ-1a i.m.)	P Discovery (IFNβ-1a i.m.)	Beta Replication (IFNβ-1a i.m.)	SE Replication (IFNβ-1a i.m.)	P Replication (IFNβ-1a i.m.)	Beta Discovery (IFNβ-1a s.c.)	SE Discovery (IFNβ-1a s.c.)	P Discovery (IFNβ-1a s.c.)	Beta Replication (IFNβ-1a s.c.)	SE Replication (IFNβ-1a s.c.)	P Replication (IFNβ-1a s.c.)	Beta Discovery (IFNβ-1b s.c.)
nADA presence	Discovery/Pooled GWAS	rs9281971	6	32596722	ATTTTTTT	A	0.36022	0.38583	-0.532363	0.0792958	1.89848e-11	-0.83254	0.152461	4.74342e-08	2.37171e-08	-0.596275	0.0703496	2.33308e-17							HLA-DQA1*0102	2.9209e-09	7.89788e-15	HLA-DQA1 (upstream)	HLA-DRB5	DRB1*15	0.324581	DQA1*0501	0.35418	NA	NA	NA	-0.164168	0.234926	0.484671	-0.877242	0.476825	0.0658039	-0.879092	0.125659	2.63607e-12	-1.47254	0.255354	8.08503e-09	-0.335329
nADA titers	Discovery GWAS	rs9271377	6	32587165	G	T	0.29514	0.33375	-0.152077	0.0230243	3.97428e-11	-0.167854	0.0425592	8.01299e-05	4.0065e-05	-0.155649	0.0202508	1.51747e-14				rs9281971	0.00237903	0.0059948	HLA-DQA1*0102	8.35252e-08	1.00925e-09	HLA-DQA1 (upstream)	HLA-DRB5	DQA1*0501	0.42177	DQA1*0501	0.447624	1.21565e-11	3.52139e-05	2.00655e-15	-0.112594	0.0355475	0.00153799	-0.00342136	0.0870296	0.968641	-0.219242	0.043277	4.06239e-07	-0.19394	0.0620097	0.00176251	-0.14385
nADA titers	Discovery GWAS	rs1473145	16	5758185	A	C	0.04119	0.049962	0.277811	0.0508044	4.54499e-08	-0.130899	0.0939702	0.163625	0.918188	0.185368	0.044691	3.3574e-05										RBFOX1 (intronic)						NA	NA	NA	0.378702	0.0774881	1.02265e-06	-0.264226	0.16533	0.110004	0.0937534	0.0913673	0.304837	-0.0496028	0.146154	0.734318	0.329693
nADA titers	Pooled GWAS	rs9281971	6	32596722	ATTTTTTT	A	0.36022	0.38583	-0.14272	0.0222259	1.35083e-10	-0.232049	0.0395931	4.60528e-09	2.30264e-09	-0.164124	0.019381	2.48962e-17	rs9271377	0.00692737	7.69571e-06				HLA-DQA1*0102	7.86989e-08	8.70882e-13	HLA-DQA1 (upstream)	HLA-DRB5	DRB1*15	0.324581	DQA1*0501	0.35418	5.59637e-13	2.21073e-08	1.16592e-19	-0.0348697	0.0346066	0.313646	-0.0954801	0.0801225	0.233388	-0.303335	0.041708	3.52035e-13	-0.362915	0.0578452	3.52122e-10	-0.139014
bADA levels	Discovery GWAS	rs9271377	6	32587165	G	T	0.29514	0.33375	-0.231584	0.0312871	1.34236e-13	-0.199084	0.0529385	0.000169461	8.47303e-05	-0.223171	0.0269347	1.17488e-16				rs9272071	0.000290925	0.00226579	HLA-DQA1*0102	1.5406e-07	1.13616e-08	HLA-DQA1 (upstream)	HLA-DRB5	DQA1*0501	0.42177	DQA1*0501	0.447624	3.18895e-13	0.000168605	2.91183e-16	-0.207997	0.0646747	0.0012997	0.0231848	0.136275	0.864906	-0.223395	0.0555008	5.69585e-05	-0.211801	0.0817238	0.00955121	-0.249708
bADA levels	Discovery GWAS	rs2523608	6	31322559	G	A	0.48094	0.43802	0.2067	0.0288656	8.02294e-13	0.112657	0.0480389	0.0190207	0.00951037	0.181752	0.0247424	2.04568e-13	rs9271377	3.28374e-07	4.012e-07	rs9272071	4.88939e-07	7.23648e-06	HLA-DQA1*0102	7.42694e-09	1.46636e-08	HLA-B (intronic)		C*0702	0.324285	B*07	0.357688	NA	NA	NA	0.127324	0.0620854	0.0402871	0.182691	0.110678	0.0988101	0.302411	0.0494142	9.36212e-10	0.118725	0.0810645	0.143038	0.171674
bADA levels	Discovery GWAS	rs9267515	6	31569866	A	G	0.25146	0.26677	-0.20679	0.033948	1.11957e-09	-0.183461	0.0509862	0.000320375	0.000160187	-0.199624	0.0282574	1.61213e-12	rs9271377	0.000215489	7.28464e-06	rs9272071	0.000113886	4.84312e-05	HLA-DQA1*0102	1.27526e-06	3.35768e-08	NCR3 & UQCRHP1 (intergenic)	C4B	B*0801	0.386066	B*0801	0.317474	6.83098e-10	0.000683549	1.99884e-12	-0.141524	0.0705148	0.0447483	-0.0268353	0.116145	0.817275	-0.346656	0.0588821	3.92571e-09	-0.221914	0.0831863	0.00763769	-0.134823
bADA levels	Discovery GWAS	rs9260765	6	29936632	C	T	0.45019	0.40461	0.179258	0.0310782	8.02325e-09	0.159296	0.050196	0.0015062	0.0007531	0.173726	0.0264236	4.87644e-11	rs9271377	6.96096e-06	3.00243e-07	rs9272071	8.49556e-06	1.05522e-06	HLA-DQA1*0102	8.18601e-07	3.61544e-08	HLA-W & MICD (intergenic)		A*0201	0.284503	A*0201	0.295599	8.93309e-09	0.00269771	9.84619e-11	0.223715	0.0630785	0.000390223	0.361952	0.107138	0.000729127	0.214112	0.0566058	0.000155254	0.168642	0.0824389	0.0407904	0.132534
bADA levels	Discovery GWAS	rs2523673	6	31436995	C	T	0.40924	0.44517	-0.176784	0.029363	1.73734e-09	-0.0876707	0.0474316	0.0645503	0.0322751	-0.152095	0.0249662	1.11498e-09	rs9271377	5.14887e-06	4.9144e-06	rs9272071	2.35528e-05	0.000178701	HLA-DQA1*0102	9.94142e-07	2.20893e-06	HCG26 & HLA-X (intergenic)	C4B	C*0702	0.180288	B*0702	0.201509	NA	NA	NA	-0.108828	0.0653152	0.095675	-0.0272124	0.105862	0.797135	-0.294955	0.050242	4.34019e-09	-0.21501	0.079789	0.00704455	-0.118432
bADA levels	Pooled GWAS	rs9272071	6	32599487	C	G	0.3246	0.38263	-0.205882	0.0306226	1.77772e-11	-0.280005	0.0499125	2.02422e-08	1.01211e-08	-0.226153	0.0261016	4.5423e-18	rs9271377	0.051531	0.000138487				HLA-DQA1*0102	1.17196e-05	2.49953e-09	HLA-DQA1 (upstream)		DQA1*0501	0.419241	DQA1*0501	0.498029	6.89608e-12	2.92249e-08	2.15458e-18	0.0638938	0.0631103	0.31134	-0.0661456	0.121735	0.586883	-0.360389	0.0544705	3.68465e-11	-0.417174	0.0781979	9.56217e-08	-0.238622
IFNβ-1a s.c.
Measurement	Prioritized in	SNP	Chromosome	Position (bp)	Minor/effect allele	Other allele	MAF KI	MAF TUM	Beta Discovery	SE Discovery	P Discovery	Beta Replication	SE Replication	P Replication	P Replication one-sided	Beta Pooled	SE Pooled	P Pooled	Conditioned for	P Discovery (cond.)	P Pooled (cond.)	Conditioned for	P Discovery (cond.)	P Pooled (cond.)	Conditioned for	P Discovery (cond.)	P Pooled (cond.)	Nearby genes	Top whole blood eQTL gene	HLA allele KI	R2 HLA allele KI	HLA allele TUM	R2 HLA allele TUM	P permutation Discovery	P permutation Replication	P permutation Pooled	Beta Discovery (IFNβ-1a i.m.)	SE Discovery (IFNβ-1a i.m.)	P Discovery (IFNβ-1a i.m.)	Beta Replication (IFNβ-1a i.m.)	SE Replication (IFNβ-1a i.m.)	P Replication (IFNβ-1a i.m.)	Beta Discovery (IFNβ-1a s.c.)	SE Discovery (IFNβ-1a s.c.)	P Discovery (IFNβ-1a s.c.)	Beta Replication (IFNβ-1a s.c.)	SE Replication (IFNβ-1a s.c.)	P Replication (IFNβ-1a s.c.)	Beta Discovery (IFNβ-1b s.c.)
nADA presence	Discovery GWAS	rs77278603	6	32469421	A	T	0.42677	0.40296	1.20376	0.135164	5.2946e-19	1.48838	0.25268	3.85351e-09	1.92676e-09	1.26708	0.119184	2.13043e-26				rs9271700	0.0216656	0.0492969	HLA-DQA1*0102	5.08785e-07	5.33195e-11	HLA-DRB5 (downstream)		DRB1*15	0.77985	DQA1*0102	0.784101	NA	NA	NA	0.262499	0.242888	0.279813	0.889392	0.428457	0.0379121	1.20376	0.135164	5.2946e-19	1.48838	0.25268	3.85351e-09	-0.393388
nADA presence	Discovery GWAS	rs1131204	6	31324531	C	T	0.35547	0.33867	0.751891	0.116922	1.27008e-10	0.947022	0.217972	1.3947e-05	6.97349e-06	0.795491	0.103035	1.15759e-14	rs77278603	0.00108657	8.71573e-05	rs9271700	0.00523104	0.00134269	HLA-DQA1*0102	0.000376268	5.49949e-06	HLA-B (missense)		B*0702	0.589155	B*07	0.602621	NA	NA	NA	0.25061	0.257514	0.330458	0.384064	0.489321	0.432517	0.751891	0.116922	1.27008e-10	0.947022	0.217972	1.3947e-05	-0.103081
nADA presence	Pooled GWAS	rs9271700	6	32593198	G	C	0.41567	0.39121	1.15129	0.130055	8.56959e-19	1.62443	0.256532	2.41582e-10	1.20791e-10	1.24803	0.115999	5.3764e-27	rs77278603	0.0985198	0.00535029				HLA-DQA1*0102	1.84887e-06	4.51297e-11	HLA-DQA1 (upstream)	HLA-DRB5	DRB1*15	0.754584	DQA1*0102	0.737172	NA	NA	NA	0.0612629	0.237022	0.796045	0.63248	0.416191	0.12859	1.15129	0.130055	8.56959e-19	1.62443	0.256532	2.41582e-10	-0.330427
nADA titers	Discovery GWAS	rs77278603	6	32469421	A	T	0.42677	0.40296	0.379695	0.0421727	2.18966e-19	0.362823	0.0601534	1.62309e-09	8.11545e-10	0.374135	0.0345316	2.36074e-27				rs9271673	0.05676	0.0667938	HLA-DQA1*0102	2.81591e-05	1.56769e-09	HLA-DRB5 (downstream)		DRB1*15	0.77985	DQA1*0102	0.784101	5.299e-16	3.45957e-09	1.5508e-23	0.0337302	0.0355282	0.342421	0.124535	0.0753697	0.0984701	0.379695	0.0421727	2.18966e-19	0.362823	0.0601534	1.62309e-09	-0.130372
nADA titers	Discovery GWAS	rs1131204	6	31324531	C	T	0.35547	0.33867	0.265159	0.04194	2.5764e-10	0.258277	0.0619883	3.09243e-05	1.54621e-05	0.262998	0.0347364	3.6969e-14	rs77278603	0.0012231	0.000177491	rs9271673	0.00558878	0.00246336	HLA-DQA1*0102	0.000559726	1.50463e-05	HLA-B (missense)		B*0702	0.589155	B*07	0.602621	5.95966e-10	5.51144e-05	1.50714e-13	0.0454648	0.0371225	0.22068	0.158672	0.0747408	0.033757	0.265159	0.04194	2.5764e-10	0.258277	0.0619883	3.09243e-05	-0.0369581
nADA titers	Pooled GWAS	rs9271673	6	32592833	C	G	0.41432	0.38652	0.368359	0.0410754	3.02266e-19	0.375175	0.0580741	1.04508e-10	5.22538e-11	0.370632	0.033535	2.14136e-28	rs77278603	0.0776722	0.00582637				HLA-DQA1*0102	2.38701e-05	1.77244e-10	HLA-DQA1 (upstream)	HLA-DRB5	DRB1*15	0.754734	DRB1*15	0.717865	5.299e-16	3.23705e-10	2.05227e-24	0.00535819	0.0356602	0.880562	0.0899539	0.0748579	0.229494	0.368359	0.0410754	3.02266e-19	0.375175	0.0580741	1.04508e-10	-0.114439
bADA levels	Discovery/Pooled GWAS	rs9281962	6	32594597	T	TAGA	0.43607	0.43071	0.508912	0.0528458	5.96553e-22	0.509487	0.074995	1.09355e-11	5.46773e-12	0.509103	0.0431982	4.64929e-32							HLA-DQA1*0102	9.92557e-08	5.15911e-13	HLA-DQA1 (upstream)	HLA-DRB6	DRB1*15	0.726091	DQA1*0102	0.694483	5.29765e-16	6.65726e-11	5.56731e-25	-0.016658	0.0648733	0.797351	0.14285	0.118643	0.228576	0.508912	0.0528458	5.96553e-22	0.509487	0.074995	1.09355e-11	-0.0396439
bADA levels	Discovery GWAS	rs130073	6	31111180	T	C	0.36682	0.36988	0.360871	0.0521728	4.61829e-12	0.255153	0.0838694	0.00234807	0.00117404	0.331375	0.0443006	7.42446e-14	rs9281962	0.000450464	0.00181077				HLA-DQA1*0102	7.60349e-06	5.3444e-06	CCHCR1 (synonymous)	HLA-L	C*0702	0.523691	C*0702	0.467771	1.74462e-11	0.00194467	1.94064e-13	0.103633	0.0644085	0.107617	0.153331	0.116821	0.189342	0.360871	0.0521728	4.61829e-12	0.255153	0.0838694	0.00234807	0.0769888
bADA levels	Discovery GWAS	rs709053	6	31324077	G	C	0.33046	0.39895	-0.3705	0.0559509	3.54665e-11	-0.09296	0.0861302	0.280456	0.140228	-0.288137	0.0469201	8.19936e-10	rs9281962	3.15939e-05	0.00321717				HLA-DQA1*0102	1.25794e-05	0.000676247	HLA-B (synonymous)		C*0701	0.513893	C*0701	0.349709	8.77868e-11	0.297037	1.25677e-09	-0.0157521	0.0675874	0.815713	-0.0341047	0.117421	0.771473	-0.3705	0.0559509	3.54665e-11	-0.09296	0.0861302	0.280456	-0.0715077
IFNβ-1b s.c.
Measurement	Prioritized in	SNP	Chromosome	Position (bp)	Minor/effect allele	Other allele	MAF KI	MAF TUM	Beta Discovery	SE Discovery	P Discovery	Beta Replication	SE Replication	P Replication	P Replication one-sided	Beta Pooled	SE Pooled	P Pooled	Conditioned for	P Discovery (cond.)	P Pooled (cond.)	Conditioned for	P Discovery (cond.)	P Pooled (cond.)	Conditioned for	P Discovery (cond.)	P Pooled (cond.)	Nearby genes	Top whole blood eQTL gene	HLA allele KI	R2 HLA allele KI	HLA allele TUM	R2 HLA allele TUM	P permutation Discovery	P permutation Replication	P permutation Pooled	Beta Discovery (IFNβ-1a i.m.)	SE Discovery (IFNβ-1a i.m.)	P Discovery (IFNβ-1a i.m.)	Beta Replication (IFNβ-1a i.m.)	SE Replication (IFNβ-1a i.m.)	P Replication (IFNβ-1a i.m.)	Beta Discovery (IFNβ-1a s.c.)	SE Discovery (IFNβ-1a s.c.)	P Discovery (IFNβ-1a s.c.)	Beta Replication (IFNβ-1a s.c.)	SE Replication (IFNβ-1a s.c.)	P Replication (IFNβ-1a s.c.)	Beta Discovery (IFNβ-1b s.c.)
nADA presence	Discovery/Pooled GWAS	rs28366299	6	32560870	A	T	0.19857	0.19359	1.1355	0.161563	2.09193e-12	1.76486	0.308373	1.04578e-08	5.22892e-09	1.27105	0.143111	6.59374e-19							HLA-DRB1*0401	0.000559013	3.91795e-06	HLA-DRB1 (upstream)	HLA-DQA2	DQA1*0301	0.615043	DQA1*0301	0.458327	NA	NA	NA	-0.132255	0.351639	0.706834	-0.442792	0.524351	0.398414	-0.384456	0.147749	0.00926591	-0.134066	0.26737	0.616072	1.1355
nADA titers	Discovery GWAS	rs28366299	6	32560870	A	T	0.19857	0.19359	0.40063	0.048651	1.79917e-16	0.524603	0.0876469	2.15839e-09	1.0792e-09	0.42983	0.0425372	5.26021e-24				rs9272775	0.0245628	0.00880511	HLA-DRB1*0401	5.25519e-06	3.46405e-09	HLA-DRB1 (upstream)	HLA-DQA2	DQA1*0301	0.615043	DQA1*0301	0.458327	4.05179e-13	1.41237e-08	5.75926e-20	0.00488565	0.0471374	0.917449	-0.0943718	0.0903305	0.296144	-0.084585	0.0537583	0.115619	-0.0108297	0.0843643	0.897858	0.40063
nADA titers	Discovery GWAS	rs2071479	6	32781112	T	C	0.04615	0.03969	0.539937	0.0975907	3.15401e-08	0.481039	0.166058	0.00376971	0.00188485	0.524817	0.0841368	4.4416e-10	rs28366299	0.000870288	0.0014675	rs9272775	0.000311365	0.000434379	HLA-DRB1*0401	0.160195	0.177033	HLA-DOB (intronic)		DRB1*0401	0.363681	DRB1*0401	0.252515	3.15131e-08	0.00385558	4.74661e-10	0.0465276	0.0766667	0.54393	-0.105518	0.162747	0.516756	0.0183297	0.0959117	0.848439	0.0114422	0.166881	0.945336	0.539937
nADA titers	Pooled GWAS	rs9272775	6	32610257	C	T	0.21688	0.23303	0.383326	0.0467671	2.47501e-16	0.512126	0.0828384	6.32026e-10	3.16013e-10	0.414456	0.0407252	2.51449e-24	rs28366299	0.0668166	0.0112645				HLA-DRB1*0401	3.69773e-06	6.52936e-10	HLA-DQA1 (intronic)		DQA1*0301	0.634792	DQA1*0301	0.421532	6.97489e-12	7.60247e-09	7.55202e-19	0.0133966	0.0442142	0.761896	-0.0712852	0.0892699	0.42456	-0.0547076	0.0503592	0.277325	0.0237839	0.0793024	0.764243	0.383326
bADA levels	Discovery GWAS	rs78279385	6	32451758	A	G	0.23037	0.24817	0.389231	0.0511294	2.68494e-14	0.392774	0.0851024	3.92511e-06	1.96255e-06	0.390171	0.0438277	5.46575e-19				rs9272775	0.0522963	0.150109	HLA-DRB1*0401	3.53714e-05	1.22294e-06	HLA-DRB9 & HLA-DRB5 (intergenic)	HLA-DQA2	DQA1*0301	0.609061	DQA1*0301	0.374318	3.90437e-13	4.19681e-06	8.43354e-18	-0.114079	0.0757423	0.13203	-0.16182	0.131877	0.219803	-0.12919	0.0618739	0.0368023	-0.068116	0.0978426	0.486316	0.389231
bADA levels	Discovery GWAS	rs57912571	6	32750921	G	A	0.04625	0.038196	0.611293	0.107294	1.21691e-08	0.558164	0.16457	0.000694704	0.000347352	0.595446	0.0898793	3.47375e-11	rs78279385	0.00012134	1.91043e-05	rs9272775	0.000147154	4.16017e-05	HLA-DRB1*0401	0.116185	0.0993507	HLA-DQB2 & HLA-DOB (intergenic)		DRB1*0401	0.364957	DRB1*0401	0.264641	1.36401e-08	0.000879291	4.73214e-11	0.0642462	0.141089	0.64885	-0.0531057	0.26264	0.839761	-0.0107069	0.123301	0.930802	-0.121295	0.213821	0.57053	0.611293
bADA levels	Pooled GWAS	rs9272775	6	32610257	C	T	0.21688	0.23303	0.38974	0.0524038	1.02803e-13	0.456318	0.0880597	2.19623e-07	1.09811e-07	0.407151	0.045033	1.55003e-19	rs78279385	0.263832	0.0392688				HLA-DRB1*0401	0.000148442	1.5028e-06	HLA-DQA1 (intronic)		DQA1*0301	0.634792	DQA1*0301	0.421532	8.53665e-13	2.78711e-07	1.58843e-18	-0.0637863	0.0801243	0.425979	-0.138296	0.137242	0.313607	-0.122486	0.064342	0.0569527	-0.0817763	0.104269	0.432875	0.38974
IFNβ-1a s.c. + i.m.
Measurement	Prioritized in	SNP	Chromosome	Position (bp)	Minor/effect allele	Other allele	MAF KI	MAF TUM	Beta Discovery	SE Discovery	P Discovery	Beta Replication	SE Replication	P Replication	P Replication one-sided	Beta Pooled	SE Pooled	P Pooled	Conditioned for	P Discovery (cond.)	P Pooled (cond.)	Conditioned for	P Discovery (cond.)	P Pooled (cond.)	Conditioned for	P Discovery (cond.)	P Pooled (cond.)	Nearby genes	Top whole blood eQTL gene	HLA allele KI	R2 HLA allele KI	HLA allele TUM	R2 HLA allele TUM	P permutation Discovery	P permutation Replication	P permutation Pooled	Beta Discovery (IFNβ-1a i.m.)	SE Discovery (IFNβ-1a i.m.)	P Discovery (IFNβ-1a i.m.)	Beta Replication (IFNβ-1a i.m.)	SE Replication (IFNβ-1a i.m.)	P Replication (IFNβ-1a i.m.)	Beta Discovery (IFNβ-1a s.c.)	SE Discovery (IFNβ-1a s.c.)	P Discovery (IFNβ-1a s.c.)	Beta Replication (IFNβ-1a s.c.)	SE Replication (IFNβ-1a s.c.)	P Replication (IFNβ-1a s.c.)	Beta Discovery (IFNβ-1b s.c.)
nADA presence	Discovery GWAS	rs200296597	6	32457944	C	A	0.4416	0.43526	1.0071	0.118198	1.58864e-17	1.10061	0.206625	1.00066e-07	5.00328e-08	1.03016	0.102597	1.00868e-23				rs77278603	0.0271288	0.168642				HLA-DRB9 & HLA-DRB5 (intergenic)		DRB1*15	0.748376	DQA1*0102	0.703109	NA	NA	NA	0.416747	0.243824	0.0874112	0.867733	0.430931	0.0440493	1.18845	0.135138	1.43862e-18	1.17014	0.235457	6.70791e-07	-0.343414
nADA presence	Discovery GWAS	rs1131204	6	31324531	C	T	0.35547	0.33867	0.666213	0.106462	3.90561e-10	0.853809	0.19911	1.80193e-05	9.00963e-06	0.707921	0.0938842	4.68653e-14	rs200296597	0.00140125	3.41198e-05	rs77278603	0.00113266	9.73938e-05				HLA-B (missense)		B*0702	0.589155	B*07	0.602621	NA	NA	NA	0.25061	0.257514	0.330458	0.384064	0.489321	0.432517	0.751891	0.116922	1.27008e-10	0.947022	0.217972	1.3947e-05	-0.103081
nADA presence	Pooled GWAS	rs77278603	6	32469421	A	T	0.42677	0.40296	0.981197	0.118108	9.7643e-17	1.33381	0.21765	8.88605e-10	4.44303e-10	1.06141	0.103809	1.53732e-24	rs200296597	0.295227	0.0309758							HLA-DRB5 (downstream)		DRB1*15	0.77985	DQA1*0102	0.784101	NA	NA	NA	0.262499	0.242888	0.279813	0.889392	0.428457	0.0379121	1.20376	0.135164	5.2946e-19	1.48838	0.25268	3.85351e-09	-0.393388
nADA titers	Discovery GWAS	rs3104361	6	32652278	C	T	0.4442	0.44307	-0.182002	0.0259501	2.32384e-12	-0.126848	0.0472453	0.00725577	0.00362788	-0.169219	0.0227449	1.00811e-13	rs28361039	7.89402e-08	1.59019e-07	rs9268633	0.000404049	0.0146221				HLA-DQB1 (upstream)		DQB1*06	0.665059	DQB1*06	0.524904	NA	NA	NA	-0.107331	0.0335658	0.00138558	-0.0788371	0.0755981	0.29702	-0.29294	0.0409133	8.06582e-13	-0.157616	0.0605195	0.00920401	0.0757744
nADA titers	Discovery GWAS	rs28361039	6	31978746	G	A	0.45525	0.39861	0.158561	0.0282584	2.01016e-08	0.200929	0.0485789	3.53189e-05	1.76594e-05	0.169273	0.0244263	4.21015e-12				rs9268633	0.0212904	0.00814787				TNXA (intronic) & C4B (upstream)	HLA-DR6	DQA1*0102	0.266867	DRB1*15	0.302868	NA	NA	NA	0.0428859	0.0377062	0.255384	0.142604	0.0750629	0.0574604	0.306777	0.0426814	6.59439e-13	0.242964	0.0637233	0.000137406	-0.0701494
nADA titers	Pooled GWAS	rs9268633	6	32406473	A	G	0.38652	0.37019	0.178257	0.026835	3.08004e-11	0.266861	0.047444	1.85771e-08	9.28854e-09	0.199732	0.0233576	1.21949e-17	rs28361039	1.05826e-05	7.8984e-09							HLA-DRA (upstream)	HLA-DRB5	DRB1*15	0.837328	DRB1*15	0.736615	NA	NA	NA	0.0748367	0.0349531	0.032269	0.139526	0.0778098	0.0729464	0.326732	0.0418802	6.11418e-15	0.342219	0.0598587	1.08345e-08	-0.119901
bADA levels	Discovery GWAS	rs3129783	6	32655730	G	A	0.43639	0.42569	-0.322676	0.0395488	3.38033e-16	-0.241076	0.0636368	0.000151676	7.5838e-05	-0.29994	0.0335904	4.28549e-19				rs9271721	3.1166e-08	5.03159e-07				HLA-DQB1 (upstream)		DQB1*06	0.626876	DQB1*06	0.445477	NA	NA	NA	-0.225234	0.0610879	0.000226878	-0.0483646	0.111198	0.663606	-0.392988	0.0518916	3.64005e-14	-0.334928	0.0776006	1.58849e-05	-0.0400683
bADA levels	Discovery GWAS	rs886401	6	31113275	A	G	0.4711	0.4809	0.268476	0.0410457	6.11468e-11	0.180245	0.071525	0.0117347	0.00586733	0.246618	0.0356002	4.28558e-12	rs3129783	8.57484e-07	5.1476e-07	rs9271721	1.18003e-06	6.25048e-06				CCHCR1 (intronic)	PSORS1C3	C*0702	0.303997	C*0702	0.312273	NA	NA	NA	0.244685	0.0639321	0.000129579	0.266369	0.117697	0.0236253	0.285159	0.0535364	1.00146e-07	0.129815	0.0900633	0.149478	0.152512
bADA levels	Discovery GWAS	rs2507976	6	31351887	A	C	0.28085	0.33943	-0.256806	0.0413649	5.35573e-10	-0.195931	0.0664433	0.00318967	0.00159483	-0.239803	0.0351159	8.55701e-12	rs3129783	0.000340243	5.25111e-05	rs9271721	3.72828e-05	3.30492e-05				HLA-S (upstream)	CYP21A1P	B*0801	0.362109	B*0801	0.261973	NA	NA	NA	-0.123854	0.0655165	0.0587008	-0.157294	0.111221	0.157288	-0.344934	0.0533408	1.00225e-10	-0.217372	0.0828529	0.00870093	-0.183219
bADA levels	Discovery GWAS	rs5875338	6	31872594	A	AT	0.32828	0.30449	0.251634	0.0414748	1.30193e-09	0.365252	0.0670491	5.10732e-08	2.55366e-08	0.283077	0.0352721	1.01084e-15	rs3129783	0.00070478	3.66795e-07	rs9271721	0.0205803	0.00235721				C2 (intronic)	HLA-DRB5	B*0702	0.403144	B*0702	0.436059	NA	NA	NA	0.0264167	0.0662342	0.690013	0.157779	0.120961	0.192107	0.396906	0.053195	8.56536e-14	0.457271	0.0805572	1.376e-08	0.0256524
bADA levels	Pooled GWAS	rs9271721	6	32593519	G	A	0.43042	0.39803	0.294362	0.0405407	3.84487e-13	0.41549	0.0634303	5.74027e-11	2.87013e-11	0.329492	0.0341596	5.12772e-22	rs3129783	0.000592572	1.14095e-08							HLA-DQA1 (upstream)	HLA-DRB5	DRB1*15	0.724968	DRB1*15	0.700324	NA	NA	NA	0.0110805	0.0645613	0.86373	0.144439	0.119768	0.227821	0.478781	0.0520913	3.88556e-20	0.521153	0.0747785	3.18543e-12	-0.032551
[truncated: 5 more columns]
