# Supplementary material for: Treatment- and population-specific genetic risk factors for anti-drug antibodies against interferon-beta: a GWAS
Source: BMC Med. 2020 Nov 4;18:298. doi: 10.1186/s12916-020-01769-6 (PMC7641861; doi:10.1186/s12916-020-01769-6)
Supplement: Supplementary file 15 — Additional file 15. Results from stepwise conditional analyses. Results from stepwise conditional analyses on the pooled discovery and replication data. Genome-wide significant p-values are labeled in bold font. All effect sizes are relative to the minor allele. Bp = base pairs, MAF = minor allele frequency, beta = regression effect size, SE = standard error, P = p-value, R2 = linkage disequilibrium r2. [file 12916_2020_1769_MOESM15_ESM.xlsx]

## Sheet: Conditional regression
Analyses across all treatment preparations
Measurement	SNP/Allele	Conditioned for	Chromosome	Position (bp)	Minor/effect allele	Other allele	MAF KI	MAF TUM	Beta Pooled	SE Pooled	P Pooled	Nearby genes	Top whole blood eQTL gene	HLA allele KI	R2 HLA allele KI	HLA allele TUM	R2 HLA allele TUM
nADA presence	rs9281971		6	32596722	ATTTTTTT	A	0.36022	0.38583	-0.571789	0.0682315	5.28634e-17
nADA titers	rs9281971		6	32596722	ATTTTTTT	A	0.36022	0.38583	-0.158376	0.0193006	2.29112e-16
bADA levels	rs9272071		6	32599487	C	G	0.3246	0.38263	-0.22807	0.0258655	1.1698e-18
bADA levels	rs28746882	rs9272071	6	32638175	A	G	0.084834	0.13638	0.276782	0.0421076	4.92467e-11	HLA-DQB1 (upstream)	HLA-DQB2	DQB1*0301	0.320643	DQB1*0301	0.368188
bADA levels	rs1265086	rs9272071+rs28746882	6	31109882	T	G	0.38333	0.45492	-0.152342	0.0259932	4.60517e-09	CCGCR1 & PSORS1C1 (downstream)		C*0702	0.236745	DQB1*0301	0.203654
bADA levels	HLA-DRB1*04:04	rs9272071+rs28746882+rs1265086	6		Present	Absent	0.0416302	0.0245734	-0.398352	0.0682295	5.27034e-09
IFNβ-1a s.c.
Measurement	SNP/Allele	Conditioned for	Chromosome	Position (bp)	Minor/effect allele	Other allele	MAF KI	MAF TUM	Beta Pooled	SE Pooled	P Pooled
nADA presence	rs9271700		6	32593198	G	C	0.41567	0.39121	1.21018	0.111459	1.83467e-27
nADA titers	rs9271673		6	32592833	C	G	0.41432	0.38652	0.369071	0.0332218	1.13076e-28
bADA levels	rs9281962		6	32594597	T	TAGA	0.43607	0.43071	0.508231	0.0426966	1.13727e-32
IFNβ-1b s.c.
Measurement	SNP/Allele	Conditioned for	Chromosome	Position (bp)	Minor/effect allele	Other allele	MAF KI	MAF TUM	Beta Pooled	SE Pooled	P Pooled	Nearby genes	Top whole blood eQTL gene	HLA allele KI	R2 HLA allele KI	HLA allele TUM	R2 HLA allele TUM
nADA presence	rs28366299		6	32560870	A	T	0.19857	0.19359	1.25205	0.13841	1.48335e-19
nADA presence	HLA-DRB1*04:01		6		Present	Absent	0.0859451	0.0708595	2.0727	0.231323	3.24048e-19
nADA presence	HLA-DPB1*03:01		6		Present	Absent	0.119518	0.12478	-0.764591	0.1677	5.13323e-06
nADA presence	rs559242105	rs28366299	6	33071027	CTA	C	0.17197	0.17661	-0.853011	0.150229	1.36234e-08	COL11A2P1 & HLA-DPA2 (intergenic)		DPB1*0301	0.689008	DPB1*0301	0.683147
nADA presence	HLA-DRB1*04:01	rs28366299	6		Present	Absent	0.0859451	0.0708595	1.45136	0.264293	3.98581e-08
nADA presence	HLA-DPB1*03:01	rs28366299	6		Present	Absent	0.119518	0.12478	-0.704387	0.172975	4.65716e-05
nADA presence	HLA-DRB1*04:01	rs28366299+rs559242105	6		Present	Absent	0.0859451	0.0708595	1.40938	0.267955	1.44231e-07
nADA presence	HLA-DPB1*03:01	rs28366299+rs559242105	6		Present	Absent	0.119518	0.12478	0.609444	0.348327	0.0801817
nADA titers	rs9272775		6	32610257	C	T	0.21688	0.23303	0.420393	0.0398787	5.54387e-26
nADA titers	HLA-DRB1*04:01		6		Present	Absent	0.0859451	0.0708595	0.570697	0.0613671	1.40818e-20
nADA titers	HLA-DPB1*03:01		6		Present	Absent	0.119518	0.12478	-0.282351	0.05752	9.16621e-07
nADA titers	rs559242105	rs9272775	6	33071027	CTA	C	0.17197	0.17661	-0.283318	0.0456065	5.22376e-10	COL11A2P1 & HLA-DPA2 (intergenic)		DPB1*0301	0.689008	DPB1*0301	0.683147
nADA titers	HLA-DRB1*04:01	rs9272775	6		Present	Absent	0.0859451	0.0708595	0.330135	0.0719112	4.4141e-06
nADA titers	HLA-DPB1*03:01	rs9272775	6		Present	Absent	0.119518	0.12478	-0.251422	0.0546605	4.23112e-06
nADA titers	HLA-DRB1*04:01	rs9272775+rs559242105	6		Present	Absent	0.0859451	0.0708595	0.288813	0.0713237	5.13662e-05
nADA titers	HLA-DPB1*03:01	rs9272775+rs559242105	6		Present	Absent	0.119518	0.12478	0.139906	0.105272	0.183851
bADA levels	HLA-DRB1*04:01		6		Present	Absent	0.0859451	0.0708595	0.608803	0.0668295	8.25372e-20
bADA levels	HLA-DPB1*03:01		6		Present	Absent	0.119518	0.12478	-0.284103	0.0631248	6.77473e-06
bADA levels	rs17205731	HLA-DRB1*04:01	6	32650761	T	C	0.027503	0.049604	0.62026	0.0929228	2.47231e-11	HLA-DQB1 (upstream)	ZBTB12	DQB1*0303	0.903305	DQB1*0303	0.503195
bADA levels	HLA-DPB1*03:01	HLA-DRB1*04:01	6		Present	Absent	0.119518	0.12478	-0.239125	0.0609801	8.80505e-05
bADA levels	HLA-DPB1*03:01	HLA-DRB1*04:01+rs17205731	6		Present	Absent	0.119518	0.12478	-0.227916	0.0598257	0.000139158
