# Supplementary material for: Treatment- and population-specific genetic risk factors for anti-drug antibodies against interferon-beta: a GWAS
Source: BMC Med. 2020 Nov 4;18:298. doi: 10.1186/s12916-020-01769-6 (PMC7641861; doi:10.1186/s12916-020-01769-6)
Supplement: Supplementary file 16 — Additional file 16. Results from eQTL analyses. Summary statistics as downloaded from GTEx v8 (https://gtexportal.org/). Significance thresholds are shown in the column Gene-level P threshold. [file 12916_2020_1769_MOESM16_ESM.xlsx]

## Sheet: eQTL analysis
Analyses across all treatment preparations
SNP	BETA	SE	P (nominal)	Gene-level P threshold	ENSEMBL Gene Name	GTEx/ENSEMBL Gene ID
rs9281971	-0.515812	0.0284545	6.79809e-59	0.000220024	HLA-DRB5	ENSG00000198502.5
rs9281971	-0.556875	0.045549	7.56455e-31	0.000173958	HLA-DQA2	ENSG00000237541.3
rs9281971	0.103307	0.0175715	6.84531e-09	0.000222789	HLA-DRB1	ENSG00000196126.11
rs9281971	-0.251655	0.0438633	1.52728e-08	0.000204881	HLA-DQB2	ENSG00000232629.8
rs9281971	0.280069	0.050756	5.10676e-08	0.000249651	C4B	ENSG00000224389.8
rs9281971	0.248808	0.0504118	1.03712e-06	0.000194871	CYP21A2	ENSG00000231852.6
rs9281971	-0.215548	0.044404	1.54303e-06	0.0002288	CYP21A1P	ENSG00000204338.8
rs9271377	-0.324184	0.0338775	2.76288e-20	0.000220024	HLA-DRB5	ENSG00000198502.5
rs9271377	-0.220765	0.0298351	4.63531e-13	0.000241312	HLA-DQB1-AS1	ENSG00000223534.1
rs9271377	-0.225913	0.0350173	2.28318e-10	0.000219538	HLA-DQB1	ENSG00000179344.16
rs9271377	-0.303531	0.0508159	3.98863e-09	0.000173958	HLA-DQA2	ENSG00000237541.3
rs9271377	0.289391	0.0521344	4.27159e-08	0.000249651	C4B	ENSG00000224389.8
rs9271377	-0.241845	0.0454502	1.45873e-07	0.0002288	CYP21A1P	ENSG00000204338.8
rs9271377	0.0929029	0.0181751	4.30238e-07	0.000222789	HLA-DRB1	ENSG00000196126.11
rs9271377	-0.218653	0.0439057	8.32182e-07	0.00022842	HLA-DRB6	ENSG00000229391.7
rs9271377	0.234653	0.051961	7.59159e-06	0.000194871	CYP21A2	ENSG00000231852.6
rs9271377	0.209718	0.0515741	5.41273e-05	0.000215724	NOTCH4	ENSG00000204301.6
rs9271377	-0.196614	0.0485087	5.71778e-05	0.000276044	C4A	ENSG00000244731.7
rs9267515	0.370768	0.0546361	2.76977e-11	0.000249651	C4B	ENSG00000224389.8
rs9267515	-0.264829	0.0481279	5.54851e-08	0.0002288	CYP21A1P	ENSG00000204338.8
rs9267515	-0.275243	0.0509213	9.35011e-08	0.000276044	C4A	ENSG00000244731.7
rs9267515	-0.0769988	0.0165477	4.02586e-06	0.000261421	NELFE	ENSG00000204356.13
rs9267515	0.252675	0.0550794	5.46516e-06	0.000194871	CYP21A2	ENSG00000231852.6
rs9267515	-0.149589	0.0380874	9.57973e-05	0.000220024	HLA-DRB5	ENSG00000198502.5
rs9267515	0.0748522	0.0194527	0.000131894	0.000222789	HLA-DRB1	ENSG00000196126.11
rs9267515	0.141944	0.0384286	0.000241189	0.000328014	LINC00243	ENSG00000214894.6
rs2523673	0.324253	0.052288	1.04289e-09	0.000249651	C4B	ENSG00000224389.8
rs2523673	0.268827	0.0521707	3.48677e-07	0.000194871	CYP21A2	ENSG00000231852.6
rs2523673	0.0748254	0.0188845	8.31704e-05	0.000392708	HCG27	ENSG00000206344.7
rs2523673	-0.19261	0.048984	9.40294e-05	0.000276044	C4A	ENSG00000244731.7
IFNβ-1a s.c.
SNP	BETA	SE	P (nominal)	Gene-level P threshold	ENSEMBL Gene Name	GTEx/ENSEMBL Gene ID
rs9271700	-0.667853	0.0347033	1.22044e-64	0.000220024	HLA-DRB5	ENSG00000198502.5
rs9271700	0.769102	0.0443816	7.5533e-55	0.00022842	HLA-DRB6	ENSG00000229391.7
rs9271700	0.560217	0.0485151	5.41465e-28	0.000200428	HLA-DRB9	ENSG00000196301.3
rs9271700	-0.451138	0.0398929	5.1657e-27	0.000219538	HLA-DQB1	ENSG00000179344.16
rs9271700	-0.321487	0.0354673	1.76319e-18	0.000241312	HLA-DQB1-AS1	ENSG00000223534.1
rs9271700	0.530131	0.059663	7.38724e-18	0.000173958	HLA-DQA2	ENSG00000237541.3
rs9271700	0.434177	0.0532948	2.17897e-15	0.000204881	HLA-DQB2	ENSG00000232629.8
rs9271700	-0.204826	0.0267224	7.23372e-14	0.000235171	HLA-DQA1	ENSG00000196735.11
rs9271700	-0.106934	0.0221019	1.66772e-06	0.000222789	HLA-DRB1	ENSG00000196126.11
rs9271700	0.283457	0.0630594	8.34766e-06	0.000194871	CYP21A2	ENSG00000231852.6
rs9271700	-0.216964	0.0589999	0.000256816	0.000276044	C4A	ENSG00000244731.7
rs9271673	-0.704837	0.031453	2.8386e-81	0.000220024	HLA-DRB5	ENSG00000198502.5
rs9271673	0.743751	0.0428457	5.36446e-55	0.00022842	HLA-DRB6	ENSG00000229391.7
rs9271673	0.560838	0.0464752	3.57955e-30	0.000200428	HLA-DRB9	ENSG00000196301.3
rs9271673	-0.400252	0.0391712	1.05038e-22	0.000219538	HLA-DQB1	ENSG00000179344.16
rs9271673	0.496103	0.0578634	8.52077e-17	0.000173958	HLA-DQA2	ENSG00000237541.3
rs9271673	-0.292226	0.0345268	1.98703e-16	0.000241312	HLA-DQB1-AS1	ENSG00000223534.1
rs9271673	0.401122	0.0517218	3.79637e-14	0.000204881	HLA-DQB2	ENSG00000232629.8
rs9271673	-0.175902	0.0260758	3.58866e-11	0.000235171	HLA-DQA1	ENSG00000196735.11
rs9271673	-0.0983346	0.0213881	5.21371e-06	0.000222789	HLA-DRB1	ENSG00000196126.11
rs9271673	0.25961	0.0610152	2.4268e-05	0.000194871	CYP21A2	ENSG00000231852.6
rs9281962	0.678856	0.0401553	1.00173e-52	0.00022842	HLA-DRB6	ENSG00000229391.7
rs9281962	-0.538419	0.0329481	6.31033e-50	0.000220024	HLA-DRB5	ENSG00000198502.5
rs9281962	-0.476309	0.0343059	3.30092e-38	0.000219538	HLA-DQB1	ENSG00000179344.16
rs9281962	0.643706	0.0505346	4.58499e-33	0.000173958	HLA-DQA2	ENSG00000237541.3
rs9281962	0.533398	0.0454595	9.11943e-29	0.000204881	HLA-DQB2	ENSG00000232629.8
rs9281962	-0.325159	0.0312362	1.92911e-23	0.000241312	HLA-DQB1-AS1	ENSG00000223534.1
rs9281962	0.439592	0.0446653	2.74098e-21	0.000200428	HLA-DRB9	ENSG00000196301.3
rs9281962	-0.229302	0.0233203	2.96541e-21	0.000235171	HLA-DQA1	ENSG00000196735.11
rs9281962	-0.117819	0.0196383	3.42468e-09	0.000222789	HLA-DRB1	ENSG00000196126.11
rs9281962	0.242816	0.0566779	2.13638e-05	0.000194871	CYP21A2	ENSG00000231852.6
rs9281962	-0.199442	0.0529206	0.000180303	0.000276044	C4A	ENSG00000244731.7
rs130073	0.314463	0.0575867	6.95381e-08	0.00034626	HLA-L	ENSG00000243753.5
rs130073	0.103289	0.0195983	1.9022e-07	0.000392708	HCG27	ENSG00000206344.7
rs130073	0.148959	0.0290511	3.96798e-07	0.000328501	CCHCR1	ENSG00000204536.13
rs130073	0.0967132	0.0191921	6.19588e-07	0.000339616	TCF19	ENSG00000137310.11
rs130073	0.229353	0.0551302	3.64418e-05	0.000305502	XXbac-BPG248L24.12	ENSG00000271581.1
rs130073	0.221308	0.0567103	0.000106012	0.000321729	HLA-S	ENSG00000225851.1
rs130073	0.176696	0.0466535	0.000167562	0.00023804	ZBTB12	ENSG00000204366.3
rs130073	0.147939	0.0400918	0.000244656	0.000325285	DDR1	ENSG00000204580.13
rs130073	0.124162	0.034389	0.000331123	0.000345239	MICA	ENSG00000204520.12
IFNβ-1b s.c.
SNP	BETA	SE	P (nominal)	Gene-level P threshold	ENSEMBL Gene Name	GTEx/ENSEMBL Gene ID
rs28366299	1.08012	0.0352339	6.73048e-125	0.000173958	HLA-DQA2	ENSG00000237541.3
rs28366299	0.829607	0.0345041	5.71573e-90	0.00022842	HLA-DRB6	ENSG00000229391.7
rs28366299	0.608808	0.0433267	5.60473e-39	0.000204881	HLA-DQB2	ENSG00000232629.8
rs28366299	-0.211107	0.0180873	1.65287e-28	0.000222789	HLA-DRB1	ENSG00000196126.11
rs28366299	-0.400529	0.0354909	6.43013e-27	0.000219538	HLA-DQB1	ENSG00000179344.16
rs28366299	-0.215967	0.0232884	3.21351e-19	0.000235171	HLA-DQA1	ENSG00000196735.11
rs28366299	0.363951	0.0453268	5.18827e-15	0.000200428	HLA-DRB9	ENSG00000196301.3
rs28366299	-0.210255	0.0325188	2.09178e-10	0.000241312	HLA-DQB1-AS1	ENSG00000223534.1
rs28366299	0.307229	0.0485977	5.04578e-10	0.0002288	CYP21A1P	ENSG00000204338.8
rs28366299	0.232315	0.0552833	3.04462e-05	0.000232126	STK19B	ENSG00000250535.1
rs78279385	0.905224	0.039151	4.65902e-85	0.000173958	HLA-DQA2	ENSG00000237541.3
rs78279385	0.702434	0.0361169	1.06378e-65	0.00022842	HLA-DRB6	ENSG00000229391.7
rs78279385	0.484819	0.043338	1.61563e-26	0.000204881	HLA-DQB2	ENSG00000232629.8
rs78279385	-0.178655	0.0176643	2.61241e-22	0.000222789	HLA-DRB1	ENSG00000196126.11
rs78279385	-0.3175	0.0349464	1.48812e-18	0.000219538	HLA-DQB1	ENSG00000179344.16
rs78279385	-0.153859	0.0229064	4.31761e-11	0.000235171	HLA-DQA1	ENSG00000196735.11
rs78279385	0.253855	0.0443021	1.58973e-08	0.000200428	HLA-DRB9	ENSG00000196301.3
rs78279385	-0.178482	0.0312416	1.7494e-08	0.000241312	HLA-DQB1-AS1	ENSG00000223534.1
rs78279385	0.257321	0.0467066	5.35129e-08	0.0002288	CYP21A1P	ENSG00000204338.8
IFNβ-1a s.c. + i.m.
SNP	BETA	SE	P (nominal)	Gene-level P threshold	ENSEMBL Gene Name	GTEx/ENSEMBL Gene ID
rs28361039	0.233898	0.0402559	1.01282e-08	0.00022842	HLA-DRB6	ENSG00000229391.7
rs28361039	0.250544	0.0468954	1.30265e-07	0.000232126	STK19B	ENSG00000250535.1
rs28361039	0.208574	0.0399196	2.40836e-07	0.000200428	HLA-DRB9	ENSG00000196301.3
rs28361039	0.0897789	0.018091	9.07272e-07	0.000238903	SKIV2L	ENSG00000204351.11
rs28361039	0.187603	0.0420508	9.72688e-06	0.000204881	HLA-DQB2	ENSG00000232629.8
rs28361039	-0.139445	0.0330997	2.90908e-05	0.000220024	HLA-DRB5	ENSG00000198502.5
rs28361039	0.186874	0.0476932	9.94567e-05	0.000173958	HLA-DQA2	ENSG00000237541.3
rs28361039	0.165877	0.0424113	0.000102357	0.0002288	CYP21A1P	ENSG00000204338.8
rs9268633	-0.572898	0.0373283	4.36462e-45	0.000220024	HLA-DRB5	ENSG00000198502.5
rs9268633	0.603081	0.0483568	6.63188e-32	0.00022842	HLA-DRB6	ENSG00000229391.7
rs9268633	0.513214	0.0492653	1.8017e-23	0.000200428	HLA-DRB9	ENSG00000196301.3
rs9268633	-0.284886	0.0359107	1.05044e-14	0.000241312	HLA-DQB1-AS1	ENSG00000223534.1
rs9268633	-0.312695	0.0419581	3.21173e-13	0.000219538	HLA-DQB1	ENSG00000179344.16
rs9268633	0.349842	0.0617175	2.24014e-08	0.000173958	HLA-DQA2	ENSG00000237541.3
rs9268633	0.302264	0.0546852	4.85333e-08	0.000204881	HLA-DQB2	ENSG00000232629.8
rs9268633	-0.103196	0.0215409	2.09705e-06	0.000256005	LY6G5B	ENSG00000240053.8
rs9268633	0.15114	0.0370178	5.05043e-05	0.00030893	MICB	ENSG00000204516.9
rs9268633	0.251681	0.0631624	7.58845e-05	0.000194871	CYP21A2	ENSG00000231852.6
rs9268633	-0.20894	0.0533963	0.000101588	0.00023804	ZBTB12	ENSG00000204366.3
rs886401	-0.245648	0.0331951	4.6157e-13	0.000353704	PSORS1C3	ENSG00000204528.3
rs886401	0.317692	0.0504052	5.66624e-10	0.000321729	HLA-S	ENSG00000225851.1
rs886401	0.1585	0.0261111	2.26575e-09	0.000328501	CCHCR1	ENSG00000204536.13
rs886401	0.160764	0.0272798	6.32113e-09	0.000285593	HLA-C	ENSG00000204525.16
rs886401	-0.148544	0.028921	3.79563e-07	0.000345076	POU5F1	ENSG00000204531.17
rs886401	0.200376	0.0418117	2.08051e-06	0.000310698	MIR6891	ENSG00000277402.1
rs886401	0.194106	0.0420463	4.77672e-06	0.00023804	ZBTB12	ENSG00000204366.3
rs886401	0.237481	0.0525883	7.59468e-06	0.00034626	HLA-L	ENSG00000243753.5
rs886401	0.0693151	0.017532	8.61542e-05	0.000339616	TCF19	ENSG00000137310.11
rs2507976	-0.358246	0.0458834	2.60625e-14	0.0002288	CYP21A1P	ENSG00000204338.8
rs2507976	0.373768	0.0519369	1.85156e-12	0.000215724	NOTCH4	ENSG00000204301.6
rs2507976	0.192373	0.0292803	1.09223e-10	0.000285593	HLA-C	ENSG00000204525.16
rs2507976	0.288704	0.0444971	1.81958e-10	0.000310698	MIR6891	ENSG00000277402.1
rs2507976	0.330176	0.0536836	1.41177e-09	0.000249651	C4B	ENSG00000224389.8
rs2507976	-0.217373	0.0394944	5.51081e-08	0.000307136	XXbac-BPG181B23.7	ENSG00000272221.1
rs2507976	0.13272	0.0285554	4.12755e-06	0.000328501	CCHCR1	ENSG00000204536.13
rs2507976	-0.22245	0.0500936	1.06765e-05	0.000276044	C4A	ENSG00000244731.7
rs2507976	0.22149	0.0539561	4.60324e-05	0.000194871	CYP21A2	ENSG00000231852.6
rs5875338	-0.388634	0.0401988	1.20539e-20	0.000220024	HLA-DRB5	ENSG00000198502.5
rs5875338	0.386191	0.0501001	5.31158e-14	0.000200428	HLA-DRB9	ENSG00000196301.3
rs5875338	0.374395	0.0509955	6.89764e-13	0.00022842	HLA-DRB6	ENSG00000229391.7
rs5875338	0.234754	0.035549	8.84441e-11	0.00030893	MICB	ENSG00000204516.9
rs5875338	0.336733	0.0532535	5.00568e-10	0.000204881	HLA-DQB2	ENSG00000232629.8
rs5875338	0.328621	0.0613314	1.20037e-07	0.000194871	CYP21A2	ENSG00000231852.6
rs5875338	-0.304832	0.0570818	1.31884e-07	0.000276044	C4A	ENSG00000244731.7
rs5875338	-0.221132	0.0420694	2.04542e-07	0.000219538	HLA-DQB1	ENSG00000179344.16
rs5875338	0.321859	0.0621437	3.04534e-07	0.000249651	C4B	ENSG00000224389.8
rs5875338	0.314281	0.0608108	3.22355e-07	0.000173958	HLA-DQA2	ENSG00000237541.3
rs5875338	-0.162798	0.0364315	9.41309e-06	0.000241312	HLA-DQB1-AS1	ENSG00000223534.1
rs5875338	-0.0785523	0.0181884	1.83537e-05	0.000250355	DDAH2	ENSG00000213722.8
rs5875338	0.25381	0.0619796	4.79977e-05	0.000305502	XXbac-BPG248L24.12	ENSG00000271581.1
rs5875338	0.0596777	0.0146118	5.02296e-05	0.000205373	PRRC2A	ENSG00000204469.12
rs5875338	-0.219777	0.054928	7.09082e-05	0.000270225	SLC44A4	ENSG00000204385.10
rs5875338	0.23996	0.0609797	9.29049e-05	0.000232126	STK19B	ENSG00000250535.1
rs5875338	-0.100146	0.0256614	0.000105952	0.000312595	XXbac-BPG299F13.17	ENSG00000272501.1
rs5875338	0.0857137	0.0222542	0.000129985	0.000392708	HCG27	ENSG00000206344.7
rs5875338	-0.197981	0.0524307	0.000175187	0.00023804	ZBTB12	ENSG00000204366.3
rs9271721	-0.704837	0.031453	2.8386e-81	0.000220024	HLA-DRB5	ENSG00000198502.5
rs9271721	0.743751	0.0428457	5.36446e-55	0.00022842	HLA-DRB6	ENSG00000229391.7
rs9271721	0.560838	0.0464752	3.57955e-30	0.000200428	HLA-DRB9	ENSG00000196301.3
rs9271721	-0.400252	0.0391712	1.05038e-22	0.000219538	HLA-DQB1	ENSG00000179344.16
rs9271721	0.496103	0.0578634	8.52077e-17	0.000173958	HLA-DQA2	ENSG00000237541.3
rs9271721	-0.292226	0.0345268	1.98703e-16	0.000241312	HLA-DQB1-AS1	ENSG00000223534.1
rs9271721	0.401122	0.0517218	3.79637e-14	0.000204881	HLA-DQB2	ENSG00000232629.8
rs9271721	-0.175902	0.0260758	3.58866e-11	0.000235171	HLA-DQA1	ENSG00000196735.11
rs9271721	-0.0983346	0.0213881	5.21371e-06	0.000222789	HLA-DRB1	ENSG00000196126.11
rs9271721	0.25961	0.0610152	2.4268e-05	0.000194871	CYP21A2	ENSG00000231852.6
Conditional variants
SNP	BETA	SE	P (nominal)	Gene-level P threshold	ENSEMBL Gene Name	GTEx/ENSEMBL Gene ID
rs28746882	0.431591	0.0466596	3.90534e-19	0.000204881	HLA-DQB2	ENSG00000232629.8
rs28746882	0.428921	0.0535706	6.13629e-15	0.000173958	HLA-DQA2	ENSG00000237541.3
rs28746882	-0.244972	0.0377153	1.74084e-10	0.000219538	HLA-DQB1	ENSG00000179344.16
rs28746882	-0.169482	0.0328623	3.40713e-07	0.000241312	HLA-DQB1-AS1	ENSG00000223534.1
rs28746882	-0.123862	0.024345	4.85229e-07	0.000235171	HLA-DQA1	ENSG00000196735.11
rs28746882	-0.086589	0.0196912	1.29645e-05	0.000222789	HLA-DRB1	ENSG00000196126.11
rs28746882	-0.12439	0.0294337	2.74783e-05	0.000164968	HLA-DOB	ENSG00000241106.6
rs17205731	0.648962	0.0787693	1.09494e-15	0.00023804	ZBTB12	ENSG00000204366.3
rs17205731	-0.147108	0.0340342	1.80701e-05	0.000222789	HLA-DRB1	ENSG00000196126.11
