# Supplementary material for: Treatment- and population-specific genetic risk factors for anti-drug antibodies against interferon-beta: a GWAS
Source: BMC Med. 2020 Nov 4;18:298. doi: 10.1186/s12916-020-01769-6 (PMC7641861; doi:10.1186/s12916-020-01769-6)
Supplement: Supplementary file 17 — Additional file 17. Results from MAGMA gene set analyses. FDR = 5% false discovery rate. [file 12916_2020_1769_MOESM17_ESM.xlsx]

## Sheet: Gene-set analysis
Measurement	Preparation	P	n genes	Set
nADA presence	All preparations	1.313e-07	76	KEGG_ANTIGEN_PROCESSING_AND_PRESENTATION
Gene symbol	Gene Entrez ID	Chromosome	Start (bp)	End (bp)	n SNPs	n parameters	Sample size	Z	P
HLA-DRA	3122	6	32407619	32412823	53	10	2748	5.9653	1.1223e-09
HLA-B	3106	6	31321649	31324989	137	30	2748	5.9336	1.5126e-09
HLA-DQA1	3117	6	32605169	32612152	469	22	2748	5.7814	2.6035e-09
HLA-DRB1	3123	6	32546546	32557613	293	16	2748	5.4628	1.8464e-08
HLA-DQB1	3119	6	32627241	32634466	402	21	2748	5.2161	6.9525e-08
HLA-DRB5	3127	6	32485151	32498006	138	6	2748	4.7831	6.969e-07
HLA-DPB1	3115	6	33043703	33057473	320	14	2748	4.7708	7.1481e-07
TAP2	6891	6	32789610	32806547	104	23	2748	4.3726	6.1433e-06
HSPA1L	3305	6	31777396	31790093	20	11	2748	4.0706	2.3074e-05
HSPA1A	3303	6	31782952	31785719	5	3	2748	3.9248	3.8992e-05
HLA-DMB	3109	6	32902406	32908847	12	7	2748	3.8028	6.8534e-05
HLA-DOB	3112	6	32780540	32784825	28	9	2748	3.7208	9.5198e-05
HLA-C	3107	6	31236526	31239913	155	18	2748	3.2886	0.00047483
TAPBP	6892	6	33267471	33282164	23	6	2748	3.2609	0.00051962
LTA	4049	6	31539876	31542101	9	5	2748	3.1953	0.00065829
HLA-DPA1	3113	6	33032346	33048555	336	12	2748	2.8705	0.0017073
HLA-DQA2	3118	6	32709156	32714664	65	10	2748	2.8433	0.0021208
HSPA2	3306	14	65007186	65009955	3	3	2748	2.2049	0.012885
HLA-E	3133	6	30457183	30461982	3	2	2748	2.0351	0.019346
HSPA1B	3304	6	31789964	31798032	5	3	2748	1.9218	0.025571
KIR2DL3	3804	19	55249974	55264504	1	1	2748	1.8059	0.03104
HLA-G	3135	6	29794756	29798899	65	8	2748	1.7319	0.039715
HLA-F	3134	6	29691117	29695073	24	6	2748	1.4888	0.065706
PSME2	5721	14	24612574	24615855	1	1	2748	1.3805	0.0774
IFNA5	3442	9	21304613	21305312	1	1	2748	1.3416	0.083159
NFYA	4800	6	41040707	41070146	44	7	2748	1.325	0.0891
IFNA16	3449	9	21216372	21217310	8	1	2748	1.2023	0.10165
CD74	972	5	149781200	149792543	12	6	2748	1.2478	0.10186
PSME1	5720	14	24605295	24608176	3	2	2748	1.2109	0.10325
HLA-DMA	3108	6	32916391	32920900	12	6	2748	1.1885	0.11382
HSP90AB1	3326	6	44213903	44221625	28	10	2748	1.1203	0.12954
KLRC3	3823	12	10564914	10573194	5	4	2748	1.0938	0.13274
IFNA10	3446	9	21206180	21207142	7	3	2748	1.0622	0.13711
IFNA17	3451	9	21227242	21228221	5	2	2748	1.0319	0.14289
KLRC2	3822	12	10583198	10588780	12	3	2748	1.0316	0.14411
PDIA3	2923	15	44038326	44064804	29	5	2748	1.0182	0.14826
CTSB	1508	8	11700033	11725646	126	18	2748	1.0155	0.15221
HLA-DOA	3111	6	32971959	32977389	33	10	2748	1.0027	0.15586
HLA-A	3105	6	29910247	29913661	161	22	2748	1	0.15591
CIITA	4261	16	10971055	11018840	36	7	2748	0.97699	0.15968
NFYC	4802	1	41157242	41237275	167	14	2748	0.93739	0.16764
IFNA6	3443	9	21350317	21350886	1	1	2748	0.88815	0.1758
IFNA4	3441	9	21186617	21187598	4	3	2748	0.89871	0.17786
B2M	567	15	45003685	45010357	10	4	2748	0.85614	0.18813
KLRC4	8302	12	10541529	10562370	49	7	2748	0.75636	0.21811
RFX5	5993	1	151313116	151319785	4	3	2748	0.68245	0.23972
HSPA6	3310	1	161494036	161496687	8	5	2748	0.68395	0.2417
KLRC1	3821	12	10594863	10607215	38	7	2748	0.67484	0.2438
PSME3	10197	17	40985159	40995777	3	3	2748	0.62558	0.25713
IFNA13	3447	9	21367371	21368075	1	1	2748	0.54279	0.2725
IFNA21	3452	9	21165636	21166659	1	1	2748	0.55813	0.2738
TAP1	6890	6	32812986	32821748	68	11	2748	0.57584	0.27585
NFYB	4801	12	104510858	104532040	35	10	2748	0.57279	0.27928
KIR3DL2	3812	19	55361898	55378670	25	5	2748	0.398	0.3366
KLRD1	3824	12	10457050	10469850	23	4	2748	0.31661	0.36507
IFNA2	3440	9	21384254	21385396	1	1	2748	0.20792	0.4012
KIR2DS4	3809	19	55344174	55360023	11	3	2748	0.13898	0.43282
IFI30	10437	19	18284590	18288934	9	3	2748	0.0028762	0.48737
CALR	811	19	13049414	13055304	4	2	2748	-0.08571	0.52079
IFNA8	3445	9	21409146	21410184	1	1	2748	-0.18984	0.5537
HSPA4	3308	5	132387662	132440709	86	10	2748	-0.21709	0.57786
CTSS	1520	1	150702672	150738433	44	9	2748	-0.45336	0.66964
KIR3DL3	115653	19	55235984	55248003	12	3	2748	-0.5521	0.69903
CD4	920	12	6898638	6929976	94	14	2748	-0.58889	0.71767
RFXAP	5994	13	37393339	37403740	10	3	2748	-0.60783	0.71808
CANX	821	5	179125019	179158642	57	9	2748	-0.62177	0.72721
HSPA5	3309	9	127997127	128003666	5	3	2748	-0.63031	0.7273
HSPA8	3312	11	122928200	122933074	20	8	2748	-0.64517	0.73649
CREB1	1385	2	208394616	208470284	70	10	2748	-0.72585	0.76056
IFNA1	3439	9	21440453	21441315	2	2	2748	-0.86577	0.7961
LGMN	5641	14	93170152	93215047	82	20	2748	-0.83084	0.79694
HSP90AA1	3320	14	102547075	102606086	108	12	2748	-0.88732	0.80576
CD8B	926	2	87042460	87089047	93	14	2748	-0.88056	0.80726
CTSL	1514	9	90340974	90346384	10	5	2748	-0.94207	0.82221
RFXANK	8625	19	19303008	19312678	12	5	2748	-1.2996	0.8991
CD8A	925	2	87011728	87035519	64	8	2748	-1.488	0.9286
Measurement	Preparation	P	n genes	Set
nADA presence	All preparations	2.1311e-05	47	KEGG_AUTOIMMUNE_THYROID_DISEASE
Gene symbol	Gene Entrez ID	Chromosome	Start (bp)	End (bp)	n SNPs	n parameters	Sample size	Z	P
HLA-DRA	3122	6	32407619	32412823	53	10	2748	5.9653	1.1223e-09
HLA-B	3106	6	31321649	31324989	137	30	2748	5.9336	1.5126e-09
HLA-DQA1	3117	6	32605169	32612152	469	22	2748	5.7814	2.6035e-09
HLA-DRB1	3123	6	32546546	32557613	293	16	2748	5.4628	1.8464e-08
HLA-DQB1	3119	6	32627241	32634466	402	21	2748	5.2161	6.9525e-08
HLA-DRB5	3127	6	32485151	32498006	138	6	2748	4.7831	6.969e-07
HLA-DPB1	3115	6	33043703	33057473	320	14	2748	4.7708	7.1481e-07
HLA-DMB	3109	6	32902406	32908847	12	7	2748	3.8028	6.8534e-05
HLA-DOB	3112	6	32780540	32784825	28	9	2748	3.7208	9.5198e-05
HLA-C	3107	6	31236526	31239913	155	18	2748	3.2886	0.00047483
HLA-DPA1	3113	6	33032346	33048555	336	12	2748	2.8705	0.0017073
HLA-DQA2	3118	6	32709156	32714664	65	10	2748	2.8433	0.0021208
HLA-E	3133	6	30457183	30461982	3	2	2748	2.0351	0.019346
HLA-G	3135	6	29794756	29798899	65	8	2748	1.7319	0.039715
HLA-F	3134	6	29691117	29695073	24	6	2748	1.4888	0.065706
IFNA5	3442	9	21304613	21305312	1	1	2748	1.3416	0.083159
TG	7038	8	133879149	134147146	817	41	2748	1.2644	0.088202
IFNA16	3449	9	21216372	21217310	8	1	2748	1.2023	0.10165
HLA-DMA	3108	6	32916391	32920900	12	6	2748	1.1885	0.11382
IFNA10	3446	9	21206180	21207142	7	3	2748	1.0622	0.13711
IFNA17	3451	9	21227242	21228221	5	2	2748	1.0319	0.14289
HLA-DOA	3111	6	32971959	32977389	33	10	2748	1.0027	0.15586
HLA-A	3105	6	29910247	29913661	161	22	2748	1	0.15591
GZMB	3002	14	25100160	25103490	15	3	2748	0.95916	0.16077
CGA	1081	6	87795216	87804865	31	7	2748	0.95834	0.1646
IFNA6	3443	9	21350317	21350886	1	1	2748	0.88815	0.1758
IFNA4	3441	9	21186617	21187598	4	3	2748	0.89871	0.17786
TPO	7173	2	1417233	1547445	562	31	2748	0.81175	0.19138
CD86	942	3	121774209	121839990	115	22	2748	0.76865	0.2195
CD40	958	20	44746899	44758384	20	9	2748	0.6229	0.2639
IFNA13	3447	9	21367371	21368075	1	1	2748	0.54279	0.2725
IFNA21	3452	9	21165636	21166659	1	1	2748	0.55813	0.2738
FAS	355	10	90750288	90775542	94	13	2748	0.46738	0.31477
CTLA4	1493	2	204732511	204738683	5	3	2748	0.27263	0.38258
IFNA2	3440	9	21384254	21385396	1	1	2748	0.20792	0.4012
IL10	3586	1	206940948	206945839	14	6	2748	-0.0089759	0.49749
CD28	940	2	204571198	204603635	69	12	2748	-0.07712	0.52562
IFNA8	3445	9	21409146	21410184	1	1	2748	-0.18984	0.5537
IL5	3567	5	131877136	131892555	10	3	2748	-0.38392	0.63852
PRF1	5551	10	72357104	72362531	12	7	2748	-0.46516	0.67522
IL4	3565	5	132009678	132018370	18	3	2748	-0.51725	0.68563
CD80	941	3	119243140	119278481	110	24	2748	-0.72267	0.76507
IFNA1	3439	9	21440453	21441315	2	2	2748	-0.86577	0.7961
TSHB	7252	1	115572445	115576930	21	6	2748	-1.0355	0.84552
IL2	3558	4	123372625	123377650	5	3	2748	-1.2707	0.89339
TSHR	7253	14	81421333	81612646	559	35	2748	-1.3071	0.89452
FASLG	356	1	172628185	172636013	10	6	2748	-1.4101	0.91876
Measurement	Preparation	P	n genes	Set
nADA presence	All preparations	2.6359e-05	35	KEGG_GRAFT_VERSUS_HOST_DISEASE
Gene symbol	Gene Entrez ID	Chromosome	Start (bp)	End (bp)	n SNPs	n parameters	Sample size	Z	P
HLA-DRA	3122	6	32407619	32412823	53	10	2748	5.9653	1.1223e-09
HLA-B	3106	6	31321649	31324989	137	30	2748	5.9336	1.5126e-09
HLA-DQA1	3117	6	32605169	32612152	469	22	2748	5.7814	2.6035e-09
HLA-DRB1	3123	6	32546546	32557613	293	16	2748	5.4628	1.8464e-08
HLA-DQB1	3119	6	32627241	32634466	402	21	2748	5.2161	6.9525e-08
HLA-DRB5	3127	6	32485151	32498006	138	6	2748	4.7831	6.969e-07
HLA-DPB1	3115	6	33043703	33057473	320	14	2748	4.7708	7.1481e-07
HLA-DMB	3109	6	32902406	32908847	12	7	2748	3.8028	6.8534e-05
HLA-DOB	3112	6	32780540	32784825	28	9	2748	3.7208	9.5198e-05
HLA-C	3107	6	31236526	31239913	155	18	2748	3.2886	0.00047483
HLA-DPA1	3113	6	33032346	33048555	336	12	2748	2.8705	0.0017073
HLA-DQA2	3118	6	32709156	32714664	65	10	2748	2.8433	0.0021208
HLA-E	3133	6	30457183	30461982	3	2	2748	2.0351	0.019346
KIR2DL3	3804	19	55249974	55264504	1	1	2748	1.8059	0.03104
HLA-G	3135	6	29794756	29798899	65	8	2748	1.7319	0.039715
HLA-F	3134	6	29691117	29695073	24	6	2748	1.4888	0.065706
HLA-DMA	3108	6	32916391	32920900	12	6	2748	1.1885	0.11382
HLA-DOA	3111	6	32971959	32977389	33	10	2748	1.0027	0.15586
HLA-A	3105	6	29910247	29913661	161	22	2748	1	0.15591
GZMB	3002	14	25100160	25103490	15	3	2748	0.95916	0.16077
CD86	942	3	121774209	121839990	115	22	2748	0.76865	0.2195
TNF	7124	6	31543344	31546113	3	3	2748	0.70081	0.23299
KLRC1	3821	12	10594863	10607215	38	7	2748	0.67484	0.2438
FAS	355	10	90750288	90775542	94	13	2748	0.46738	0.31477
KIR3DL2	3812	19	55361898	55378670	25	5	2748	0.398	0.3366
KLRD1	3824	12	10457050	10469850	23	4	2748	0.31661	0.36507
CD28	940	2	204571198	204603635	69	12	2748	-0.07712	0.52562
IL1B	3553	2	113587337	113594356	12	5	2748	-0.088885	0.52798
IL6	3569	7	22766766	22771621	10	4	2748	-0.31043	0.61319
IFNG	3458	12	68548550	68553521	5	3	2748	-0.42665	0.65579
PRF1	5551	10	72357104	72362531	12	7	2748	-0.46516	0.67522
IL1A	3552	2	113531492	113542971	27	4	2748	-0.58149	0.7095
CD80	941	3	119243140	119278481	110	24	2748	-0.72267	0.76507
IL2	3558	4	123372625	123377650	5	3	2748	-1.2707	0.89339
FASLG	356	1	172628185	172636013	10	6	2748	-1.4101	0.91876
Measurement	Preparation	P	n genes	Set
nADA presence	All preparations	2.6359e-05	35	REACTOME_TRANSLOCATION_OF_ZAP_70_TO_IMMUNOLOGICAL_SYNAPSE
Gene symbol	Gene Entrez ID	Chromosome	Start (bp)	End (bp)	n SNPs	n parameters	Sample size	Z	P
HLA-DRA	3122	6	32407619	32412823	53	10	2748	5.9653	1.1223e-09
HLA-DQA1	3117	6	32605169	32612152	469	22	2748	5.7814	2.6035e-09
HLA-DRB1	3123	6	32546546	32557613	293	16	2748	5.4628	1.8464e-08
HLA-DRB5	3127	6	32485151	32498006	138	6	2748	4.7831	6.969e-07
HLA-DPB1	3115	6	33043703	33057473	320	14	2748	4.7708	7.1481e-07
HLA-DPA1	3113	6	33032346	33048555	336	12	2748	2.8705	0.0017073
HLA-DQA2	3118	6	32709156	32714664	65	10	2748	2.8433	0.0021208
HLA-DQB2	3120	6	32723837	32731330	59	8	2748	2.6323	0.0039872
PTPN22	26191	1	114356433	114414375	82	11	2748	0.63085	0.25846
CD3G	917	11	118215032	118224497	18	7	2748	0.61239	0.26559
CD3D	915	11	118209789	118213459	6	3	2748	0.55303	0.28024
LCK	3932	1	32716840	32751766	25	11	2748	0.48353	0.31137
CD247	919	1	167399877	167487847	202	40	2748	0.45685	0.3252
ZAP70	7535	2	98330031	98356990	53	12	2748	0.25526	0.39578
CD4	920	12	6898638	6929976	94	14	2748	-0.58889	0.71767
CD3E	916	11	118175295	118186890	22	5	2748	-0.76232	0.77022
Measurement	Preparation	P	n genes	Set
nADA titers	All preparations	9.9511e-07	76	KEGG_ANTIGEN_PROCESSING_AND_PRESENTATION
Gene symbol	Gene Entrez ID	Chromosome	Start (bp)	End (bp)	n SNPs	n parameters	Sample size	Z	P
HLA-DQA1	3117	6	32605169	32612152	472	22	2748	6.0862	9.5194e-12
HLA-DRB1	3123	6	32546546	32557613	295	16	2748	6.0987	1.3861e-10
HLA-DRA	3122	6	32407619	32412823	53	10	2748	5.6927	5.8011e-09
HLA-B	3106	6	31321649	31324989	139	31	2748	5.3177	5.1872e-08
HLA-DRB5	3127	6	32485151	32498006	138	6	2748	5.0803	1.4606e-07
HSPA1L	3305	6	31777396	31790093	20	11	2748	4.4162	4.6983e-06
HLA-DQB1	3119	6	32627241	32634466	402	21	2748	4.2764	7.3736e-06
HLA-DPB1	3115	6	33043703	33057473	321	15	2748	4.0837	1.7488e-05
HSPA1A	3303	6	31782952	31785719	5	3	2748	3.9458	3.7254e-05
HLA-DOB	3112	6	32780540	32784825	28	9	2748	3.6815	0.00010943
TAP2	6891	6	32789610	32806547	104	23	2748	3.5732	0.00017349
LTA	4049	6	31539876	31542101	9	5	2748	3.5221	0.00020596
HLA-C	3107	6	31236526	31239913	157	19	2748	3.3533	0.00036917
HLA-G	3135	6	29794756	29798899	65	7	2748	2.7643	0.0026709
TAPBP	6892	6	33267471	33282164	23	6	2748	2.6987	0.0033929
HSPA1B	3304	6	31789964	31798032	6	4	2748	2.6459	0.0036166
HLA-DMB	3109	6	32902406	32908847	12	7	2748	2.5659	0.0050936
HLA-DQA2	3118	6	32709156	32714664	65	11	2748	2.5482	0.005236
PSME1	5720	14	24605295	24608176	3	2	2748	2.2217	0.0097937
HSP90AB1	3326	6	44213903	44221625	28	10	2748	2.2395	0.012052
HLA-E	3133	6	30457183	30461982	4	3	2748	2.2281	0.012578
HLA-DPA1	3113	6	33032346	33048555	337	12	2748	2.1474	0.013221
HLA-A	3105	6	29910247	29913661	162	22	2748	2.0946	0.0172
HLA-F	3134	6	29691117	29695073	24	6	2748	2.0766	0.017758
CTSB	1508	8	11700033	11725646	126	19	2748	2.039	0.019954
KLRC1	3821	12	10594863	10607215	40	8	2748	1.6643	0.046426
PSME2	5721	14	24612574	24615855	1	1	2748	1.4703	0.0683
KLRC2	3822	12	10583198	10588780	13	4	2748	1.4305	0.073652
NFYA	4800	6	41040707	41070146	48	7	2748	1.1968	0.10952
HSPA2	3306	14	65007186	65009955	3	3	2748	1.1377	0.12166
IFNA6	3443	9	21350317	21350886	1	1	2748	1.1101	0.1254
KIR2DL3	3804	19	55249974	55264504	1	1	2748	0.9541	0.1407
IFNA17	3451	9	21227242	21228221	5	2	2748	1.0104	0.14795
HSPA6	3310	1	161494036	161496687	8	5	2748	1.0054	0.15318
IFNA21	3452	9	21165636	21166659	1	1	2748	0.97107	0.1566
IFNA5	3442	9	21304613	21305312	1	1	2748	0.97447	0.1574
CD8B	926	2	87042460	87089047	93	14	2748	0.90817	0.17901
HSPA5	3309	9	127997127	128003666	5	3	2748	0.89974	0.18114
B2M	567	15	45003685	45010357	10	4	2748	0.85311	0.18188
CIITA	4261	16	10971055	11018840	36	7	2748	0.86598	0.18846
KLRC4	8302	12	10541529	10562370	49	7	2748	0.80772	0.20185
HLA-DOA	3111	6	32971959	32977389	33	11	2748	0.79563	0.21214
TAP1	6890	6	32812986	32821748	68	11	2748	0.71965	0.22056
IFNA8	3445	9	21409146	21410184	1	1	2748	0.66389	0.2255
HLA-DMA	3108	6	32916391	32920900	12	6	2748	0.68917	0.23378
RFX5	5993	1	151313116	151319785	4	3	2748	0.69806	0.23685
NFYC	4802	1	41157242	41237275	170	14	2748	0.64357	0.24749
LGMN	5641	14	93170152	93215047	82	19	2748	0.64708	0.25779
IFI30	10437	19	18284590	18288934	9	3	2748	0.57778	0.27612
KLRC3	3823	12	10564914	10573194	6	5	2748	0.50384	0.29999
IFNA4	3441	9	21186617	21187598	4	3	2748	0.5033	0.30053
IFNA10	3446	9	21206180	21207142	7	3	2748	0.38174	0.33348
KLRD1	3824	12	10457050	10469850	23	4	2748	0.39151	0.34079
IFNA1	3439	9	21440453	21441315	2	2	2748	0.32798	0.34773
CANX	821	5	179125019	179158642	57	10	2748	0.29116	0.38109
CTSS	1520	1	150702672	150738433	44	9	2748	0.24103	0.40122
CD74	972	5	149781200	149792543	12	5	2748	0.13033	0.42283
PSME3	10197	17	40985159	40995777	3	3	2748	0.11222	0.43961
CD4	920	12	6898638	6929976	94	14	2748	0.02619	0.48361
IFNA2	3440	9	21384254	21385396	1	1	2748	-0.032653	0.5022
HSPA4	3308	5	132387662	132440709	86	10	2748	-0.13032	0.54181
CREB1	1385	2	208394616	208470284	70	10	2748	-0.15249	0.55084
KIR3DL3	115653	19	55235984	55248003	12	3	2748	-0.25768	0.59237
PDIA3	2923	15	44038326	44064804	29	5	2748	-0.37275	0.63298
HSPA8	3312	11	122928200	122933074	20	8	2748	-0.38225	0.63889
IFNA16	3449	9	21216372	21217310	8	2	2748	-0.5417	0.66681
KIR2DS4	3809	19	55344174	55360023	11	3	2748	-0.68631	0.7448
NFYB	4801	12	104510858	104532040	35	10	2748	-0.70596	0.74974
HSP90AA1	3320	14	102547075	102606086	109	12	2748	-0.73765	0.75114
CALR	811	19	13049414	13055304	4	2	2748	-0.70414	0.75357
RFXAP	5994	13	37393339	37403740	10	3	2748	-0.78744	0.77349
IFNA13	3447	9	21367371	21368075	1	1	2748	-0.96445	0.802
KIR3DL2	3812	19	55361898	55378670	25	5	2748	-0.89423	0.81034
CTSL	1514	9	90340974	90346384	10	5	2748	-0.93038	0.81856
CD8A	925	2	87011728	87035519	64	9	2748	-0.94226	0.81946
RFXANK	8625	19	19303008	19312678	14	5	2748	-1.4062	0.91211
Measurement	Preparation	P	n genes	Set
nADA titers	All preparations	1.653e-05	66	KEGG_VIRAL_MYOCARDITIS
Gene symbol	Gene Entrez ID	Chromosome	Start (bp)	End (bp)	n SNPs	n parameters	Sample size	Z	P
HLA-DQA1	3117	6	32605169	32612152	472	22	2748	6.0862	9.5194e-12
HLA-DRB1	3123	6	32546546	32557613	295	16	2748	6.0987	1.3861e-10
HLA-DRA	3122	6	32407619	32412823	53	10	2748	5.6927	5.8011e-09
HLA-B	3106	6	31321649	31324989	139	31	2748	5.3177	5.1872e-08
HLA-DRB5	3127	6	32485151	32498006	138	6	2748	5.0803	1.4606e-07
HLA-DQB1	3119	6	32627241	32634466	402	21	2748	4.2764	7.3736e-06
HLA-DPB1	3115	6	33043703	33057473	321	15	2748	4.0837	1.7488e-05
HLA-DOB	3112	6	32780540	32784825	28	9	2748	3.6815	0.00010943
HLA-C	3107	6	31236526	31239913	157	19	2748	3.3533	0.00036917
CASP9	842	1	15817896	15851407	108	8	2748	3.1556	0.0007347
HLA-G	3135	6	29794756	29798899	65	7	2748	2.7643	0.0026709
CXADR	1525	21	18885224	18965897	199	21	2748	2.6401	0.0038236
HLA-DMB	3109	6	32902406	32908847	12	7	2748	2.5659	0.0050936
HLA-DQA2	3118	6	32709156	32714664	65	11	2748	2.5482	0.005236
HLA-E	3133	6	30457183	30461982	4	3	2748	2.2281	0.012578
HLA-DPA1	3113	6	33032346	33048555	337	12	2748	2.1474	0.013221
HLA-A	3105	6	29910247	29913661	162	22	2748	2.0946	0.0172
HLA-F	3134	6	29691117	29695073	24	6	2748	2.0766	0.017758
CASP3	836	4	185548850	185570629	49	8	2748	1.6902	0.043564
SGCG	6445	13	23755060	23899304	965	57	2748	1.4008	0.066225
MYH13	8735	17	10201401	10276322	225	28	2748	1.388	0.079348
CD40	958	20	44746899	44758384	20	9	2748	1.3586	0.084694
RAC2	5880	22	37621301	37640339	54	12	2748	1.2505	0.10374
EIF4G2	1982	11	10818593	10830582	18	4	2748	1.1155	0.12824
HLA-DOA	3111	6	32971959	32977389	33	11	2748	0.79563	0.21214
FYN	2534	6	111981535	112194655	458	29	2748	0.71656	0.21564
SGCD	6444	5	155462147	156194799	1852	52	2748	0.53905	0.21593
SGCA	6442	17	48243240	48253293	22	6	2748	0.71537	0.23014
HLA-DMA	3108	6	32916391	32920900	12	6	2748	0.68917	0.23378
MYH14	79784	19	50706885	50813801	449	49	2748	0.62723	0.25336
BID	637	22	18216906	18257431	85	17	2748	0.50409	0.30519
MYH8	4626	17	10293642	10325267	49	7	2748	0.47916	0.30909
ACTG1	71	17	79476997	79479892	10	5	2748	0.46196	0.31795
EIF4G3	8672	1	21132785	21503381	614	18	2748	0.37456	0.31828
MYH2	4620	17	10424465	10453017	57	7	2748	0.36028	0.34809
DAG1	1605	3	49506136	49573051	92	13	2748	0.33235	0.36453
CD86	942	3	121774209	121839990	115	23	2748	0.29999	0.37267
ICAM1	3383	19	10380707	10397291	26	10	2748	0.31281	0.37625
MYH4	4622	17	10346607	10372876	43	8	2748	0.27094	0.38675
MYH1	4619	17	10395624	10421859	30	7	2748	0.13485	0.43904
CASP8	841	2	202098166	202152434	136	24	2748	0.081593	0.45968
ITGAL	3683	16	30483983	30534506	74	19	2748	0.070263	0.47096
MYH7	4625	14	23881947	23904870	54	10	2748	-0.022836	0.50048
CAV1	857	7	116164839	116201239	93	14	2748	-0.11986	0.53744
PRF1	5551	10	72357104	72362531	12	7	2748	-0.10713	0.53884
MYH6	4624	14	23849942	23878836	57	14	2748	-0.14512	0.5524
CD55	1604	1	207494817	207534311	71	10	2748	-0.15924	0.55483
RAC1	5879	7	6414126	6443598	107	16	2748	-0.24384	0.58713
ACTB	60	7	5566779	5570232	9	4	2748	-0.28947	0.60823
ITGB2	3689	21	46305864	46348753	124	31	2748	-0.26912	0.60866
CD80	941	3	119243140	119278481	110	24	2748	-0.33266	0.62628
ABL2	27	1	179068462	179198819	261	17	2748	-0.36907	0.62784
MYH3	4621	17	10531843	10560626	79	5	2748	-0.40317	0.64065
MYH11	4629	16	15796992	15950887	465	51	2748	-0.41869	0.64839
MYH7B	57644	20	33543704	33590240	103	11	2748	-0.48809	0.6782
MYH10	4628	17	8377523	8534094	197	16	2748	-0.56252	0.70346
MYH15	22989	3	108099216	108248169	300	26	2748	-0.61693	0.71701
CYCS	54205	7	25158270	25164980	10	5	2748	-0.68501	0.74759
CD28	940	2	204571198	204603635	69	12	2748	-0.98667	0.83271
RAC3	5881	17	79989532	79992080	3	2	2748	-1.0207	0.84023
LAMA2	3908	6	129204286	129837711	1345	52	2748	-1.184	0.84498
CCND1	595	11	69455873	69469242	12	4	2748	-1.0255	0.84553
EIF4G1	1981	3	184032283	184053146	27	12	2748	-1.2028	0.88294
ABL1	25	9	133588266	133763062	388	32	2748	-1.2814	0.89102
SGCB	6443	4	52885752	52904485	23	5	2748	-1.3776	0.9134
MYH9	4627	22	36677323	36784107	264	30	2748	-1.8141	0.96297
Measurement	Preparation	P	n genes	Set
nADA titers	All preparations	1.939e-07	16	REACTOME_TRANSLOCATION_OF_ZAP_70_TO_IMMUNOLOGICAL_SYNAPSE
Gene symbol	Gene Entrez ID	Chromosome	Start (bp)	End (bp)	n SNPs	n parameters	Sample size	Z	P
HLA-DQA1	3117	6	32605169	32612152	472	22	2748	6.0862	9.5194e-12
HLA-DRB1	3123	6	32546546	32557613	295	16	2748	6.0987	1.3861e-10
HLA-DRA	3122	6	32407619	32412823	53	10	2748	5.6927	5.8011e-09
HLA-DRB5	3127	6	32485151	32498006	138	6	2748	5.0803	1.4606e-07
HLA-DPB1	3115	6	33043703	33057473	321	15	2748	4.0837	1.7488e-05
HLA-DQA2	3118	6	32709156	32714664	65	11	2748	2.5482	0.005236
HLA-DQB2	3120	6	32723837	32731330	59	8	2748	2.3051	0.010159
HLA-DPA1	3113	6	33032346	33048555	337	12	2748	2.1474	0.013221
CD247	919	1	167399877	167487847	210	41	2748	1.2137	0.11129
CD3G	917	11	118215032	118224497	18	7	2748	1.0085	0.15226
ZAP70	7535	2	98330031	98356990	53	12	2748	0.8768	0.1873
PTPN22	26191	1	114356433	114414375	83	11	2748	0.58316	0.27395
CD4	920	12	6898638	6929976	94	14	2748	0.02619	0.48361
CD3D	915	11	118209789	118213459	6	3	2748	-0.32395	0.61164
CD3E	916	11	118175295	118186890	22	5	2748	-0.56638	0.70943
LCK	3932	1	32716840	32751766	25	11	2748	-2.0297	0.97702
Measurement	Preparation	P	n genes	Set
bADA levels	All preparations	7.16334e-06	35	KEGG_GRAFT_VERSUS_HOST_DISEASE
Gene symbol	Gene Entrez ID	Chromosome	Start (bp)	End (bp)	n SNPs	n parameters	Sample size	Z	P
HLA-DQA1	3117	6	32605169	32612152	472	22	2752	6.3868	1.3693e-14
HLA-DRB1	3123	6	32546546	32557613	295	16	2752	6.3867	6.6686e-14
HLA-B	3106	6	31321649	31324989	139	30	2752	6.3872	2.19e-13
HLA-DRA	3122	6	32407619	32412823	53	10	2752	6.4006	2.5225e-13
HLA-DRB5	3127	6	32485151	32498006	138	6	2752	6.394	3.4386e-11
HLA-DQB1	3119	6	32627241	32634466	402	21	2752	6.3886	3.7376e-11
HLA-C	3107	6	31236526	31239913	157	19	2752	4.9687	3.0597e-07
HLA-G	3135	6	29794756	29798899	65	7	2752	4.1867	1.3825e-05
HLA-DOB	3112	6	32780540	32784825	28	9	2752	4.1532	1.4925e-05
HLA-DMB	3109	6	32902406	32908847	12	7	2752	4.1107	1.8751e-05
HLA-DPB1	3115	6	33043703	33057473	321	14	2752	4.0887	1.9942e-05
HLA-DQA2	3118	6	32709156	32714664	65	10	2752	3.865	5.3893e-05
CD86	942	3	121774209	121839990	115	23	2752	3.798	6.1585e-05
HLA-A	3105	6	29910247	29913661	162	22	2752	3.1453	0.0007649
HLA-E	3133	6	30457183	30461982	4	3	2752	3.0612	0.0010519
HLA-F	3134	6	29691117	29695073	24	6	2752	2.5583	0.0048773
HLA-DPA1	3113	6	33032346	33048555	337	12	2752	2.4613	0.0063352
HLA-DMA	3108	6	32916391	32920900	12	5	2752	2.2278	0.011342
TNF	7124	6	31543344	31546113	3	3	2752	1.8138	0.030226
IL1A	3552	2	113531492	113542971	27	4	2752	1.2702	0.10082
HLA-DOA	3111	6	32971959	32977389	33	11	2752	0.97948	0.1612
IL1B	3553	2	113587337	113594356	12	5	2752	0.92683	0.17353
IL2	3558	4	123372625	123377650	5	3	2752	0.66422	0.24494
KIR2DL3	3804	19	55249974	55264504	1	1	2752	0.5179	0.2541
KLRD1	3824	12	10457050	10469850	23	4	2752	0.5862	0.27697
CD80	941	3	119243140	119278481	110	24	2752	0.19207	0.41322
KLRC1	3821	12	10594863	10607215	40	8	2752	0.20515	0.41365
IL6	3569	7	22766766	22771621	10	4	2752	0.030402	0.483
FASLG	356	1	172628185	172636013	10	5	2752	-0.11944	0.5402
CD28	940	2	204571198	204603635	69	12	2752	-0.18464	0.56416
FAS	355	10	90750288	90775542	95	13	2752	-0.35856	0.63722
KIR3DL2	3812	19	55361898	55378670	25	5	2752	-0.36199	0.6393
GZMB	3002	14	25100160	25103490	15	3	2752	-0.3887	0.64297
IFNG	3458	12	68548550	68553521	5	3	2752	-0.85121	0.79942
PRF1	5551	10	72357104	72362531	12	7	2752	-0.89314	0.80868
Measurement	Preparation	P	n genes	Set
bADA levels	IFNβ-1a s.c.	1.60534e-05	20	REACTOME_PD_1_SIGNALING
Gene symbol	Gene Entrez ID	Chromosome	Start (bp)	End (bp)	n SNPs	n parameters	Sample size	Z	P
HLA-DRB1	3123	6	32546546	32557613	295	16	1146	6.5557	2.0152e-25
HLA-DRA	3122	6	32407619	32412823	53	10	1146	6.5645	7.8292e-25
HLA-DQA1	3117	6	32605169	32612152	472	22	1146	6.5477	2.7048e-20
HLA-DRB5	3127	6	32485151	32498006	138	6	1146	6.5558	4.0503e-17
HLA-DQA2	3118	6	32709156	32714664	65	11	1146	5.4599	2.4108e-08
HLA-DQB2	3120	6	32723837	32731330	59	8	1146	4.2887	8.9594e-06
PTPN11	5781	12	112856536	112947717	47	12	1146	2.8898	0.0019568
PDCD1	5133	2	242792033	242801058	6	2	1146	2.4459	0.0069899
PTPN6	5777	12	7055740	7070479	15	6	1146	2.3274	0.0099576
HLA-DPB1	3115	6	33043703	33057473	321	15	1146	2.3086	0.010233
CD4	920	12	6898638	6929976	94	14	1146	1.7593	0.039524
CSK	1445	15	75074425	75095539	27	6	1146	1.4658	0.071157
PDCD1LG2	80380	9	5510512	5571282	111	22	1146	1.3677	0.086724
CD247	919	1	167399877	167487847	210	41	1146	0.91189	0.18248
CD3D	915	11	118209789	118213459	6	3	1146	0.76749	0.21933
CD3G	917	11	118215032	118224497	18	7	1146	0.59193	0.27717
HLA-DPA1	3113	6	33032346	33048555	337	12	1146	0.35367	0.35749
LCK	3932	1	32716840	32751766	25	10	1146	0.014819	0.49564
CD274	29126	9	5450503	5470567	61	14	1146	-0.0049647	0.50387
CD3E	916	11	118175295	118186890	22	5	1146	-0.033363	0.51199
Measurement	Preparation	P	n genes	Set
nADA titers	IFNβ-1a s.c. + i.m.	5.16722e-06	76	KEGG_ANTIGEN_PROCESSING_AND_PRESENTATION
Gene symbol	Gene Entrez ID	Chromosome	Start (bp)	End (bp)	n SNPs	n parameters	Sample size	Z	P
HLA-DRA	3122	6	32407619	32412823	53	10	2155	6.2567	4.155e-16
HLA-DRB1	3123	6	32546546	32557613	295	16	2155	6.179	3.6096e-14
HLA-DQA1	3117	6	32605169	32612152	472	22	2155	6.1645	1.59e-12
HLA-DRB5	3127	6	32485151	32498006	138	6	2155	6.1849	5.3148e-12
HLA-DQB1	3119	6	32627241	32634466	402	21	2155	6.1771	3.0456e-11
HSPA1L	3305	6	31777396	31790093	20	11	2155	6.2177	2.6096e-10
HSPA1A	3303	6	31782952	31785719	5	3	2155	5.8243	3.3374e-09
HLA-B	3106	6	31321649	31324989	139	31	2155	5.6305	9.9063e-09
LTA	4049	6	31539876	31542101	9	5	2155	3.5904	0.00017964
HLA-C	3107	6	31236526	31239913	157	19	2155	3.4448	0.00025498
HLA-F	3134	6	29691117	29695073	24	6	2155	3.3197	0.00042071
HLA-DQA2	3118	6	32709156	32714664	65	10	2155	3.137	0.00080754
HLA-DOB	3112	6	32780540	32784825	28	9	2155	3.0025	0.0013252
HSPA1B	3304	6	31789964	31798032	6	4	2155	2.9386	0.0015706
HLA-G	3135	6	29794756	29798899	65	8	2155	2.7822	0.0025063
TAP2	6891	6	32789610	32806547	104	23	2155	2.5416	0.0056275
HLA-A	3105	6	29910247	29913661	162	22	2155	2.477	0.0061616
CTSB	1508	8	11700033	11725646	126	19	2155	2.387	0.0080719
HLA-DMA	3108	6	32916391	32920900	12	6	2155	2.1488	0.014918
IFNA1	3439	9	21440453	21441315	2	2	2155	2.1126	0.01617
HSP90AB1	3326	6	44213903	44221625	28	10	2155	2.0939	0.017954
HLA-DMB	3109	6	32902406	32908847	12	7	2155	2.0582	0.02115
KLRC1	3821	12	10594863	10607215	40	8	2155	1.9765	0.023346
HLA-DPB1	3115	6	33043703	33057473	321	15	2155	1.7105	0.035567
PSME1	5720	14	24605295	24608176	3	2	2155	1.6583	0.038631
PSME2	5721	14	24612574	24615855	1	1	2155	1.7819	0.04223
CTSS	1520	1	150702672	150738433	44	9	2155	1.7171	0.04272
HSPA5	3309	9	127997127	128003666	5	3	2155	1.6408	0.053814
KLRC2	3822	12	10583198	10588780	13	4	2155	1.5598	0.059715
IFNA8	3445	9	21409146	21410184	1	1	2155	1.2575	0.09544
B2M	567	15	45003685	45010357	10	4	2155	1.2509	0.097128
HLA-E	3133	6	30457183	30461982	4	3	2155	1.3333	0.097383
KLRC4	8302	12	10541529	10562370	49	7	2155	1.2627	0.097448
IFNA13	3447	9	21367371	21368075	1	1	2155	1.204	0.09799
CD8B	926	2	87042460	87089047	93	15	2155	1.279	0.098885
HSPA4	3308	5	132387662	132440709	86	10	2155	1.2056	0.10689
NFYA	4800	6	41040707	41070146	48	8	2155	0.84917	0.18829
TAPBP	6892	6	33267471	33282164	23	6	2155	0.85461	0.19853
HLA-DPA1	3113	6	33032346	33048555	337	13	2155	0.69495	0.20759
IFNA21	3452	9	21165636	21166659	1	1	2155	0.75687	0.233
TAP1	6890	6	32812986	32821748	68	11	2155	0.56008	0.26412
IFNA6	3443	9	21350317	21350886	1	1	2155	0.64455	0.2683
NFYC	4802	1	41157242	41237275	170	14	2155	0.53334	0.27516
IFNA2	3440	9	21384254	21385396	1	1	2155	0.58912	0.2926
IFNA17	3451	9	21227242	21228221	5	2	2155	0.53727	0.2948
HSPA2	3306	14	65007186	65009955	3	3	2155	0.4759	0.3224
KLRC3	3823	12	10564914	10573194	6	5	2155	0.46198	0.32714
CTSL	1514	9	90340974	90346384	10	5	2155	0.44463	0.33
CIITA	4261	16	10971055	11018840	36	6	2155	0.3684	0.34903
CANX	821	5	179125019	179158642	57	9	2155	0.25454	0.39379
KIR2DL3	3804	19	55249974	55264504	1	1	2155	0.13711	0.4062
KLRD1	3824	12	10457050	10469850	23	4	2155	0.14853	0.43773
LGMN	5641	14	93170152	93215047	82	20	2155	0.13578	0.4503
HSP90AA1	3320	14	102547075	102606086	109	12	2155	0.020997	0.45557
PDIA3	2923	15	44038326	44064804	29	5	2155	0.07558	0.45652
HLA-DOA	3111	6	32971959	32977389	33	11	2155	0.054563	0.48333
CREB1	1385	2	208394616	208470284	70	10	2155	-0.02388	0.49624
CD74	972	5	149781200	149792543	12	5	2155	-0.063233	0.49959
CD8A	925	2	87011728	87035519	64	9	2155	-0.063962	0.50992
CD4	920	12	6898638	6929976	94	14	2155	-0.062621	0.51734
HSPA6	3310	1	161494036	161496687	8	4	2155	-0.060323	0.52643
IFNA10	3446	9	21206180	21207142	7	3	2155	-0.12047	0.53593
NFYB	4801	12	104510858	104532040	35	10	2155	-0.20617	0.56892
RFX5	5993	1	151313116	151319785	4	3	2155	-0.15811	0.5728
IFNA5	3442	9	21304613	21305312	1	1	2155	-0.14915	0.5742
HSPA8	3312	11	122928200	122933074	20	8	2155	-0.21816	0.58016
IFNA4	3441	9	21186617	21187598	4	3	2155	-0.22097	0.59664
RFXANK	8625	19	19303008	19312678	14	5	2155	-0.45053	0.65591
PSME3	10197	17	40985159	40995777	3	3	2155	-0.51394	0.69597
RFXAP	5994	13	37393339	37403740	10	3	2155	-0.57861	0.71188
CALR	811	19	13049414	13055304	4	2	2155	-0.68565	0.7619
IFNA16	3449	9	21216372	21217310	8	1	2155	-0.87964	0.76976
IFI30	10437	19	18284590	18288934	9	3	2155	-0.90502	0.82066
KIR3DL2	3812	19	55361898	55378670	25	5	2155	-1.1299	0.86987
KIR3DL3	115653	19	55235984	55248003	12	3	2155	-1.3456	0.9102
KIR2DS4	3809	19	55344174	55360023	11	3	2155	-1.4171	0.92059
