# Supplementary material for: Treatment- and population-specific genetic risk factors for anti-drug antibodies against interferon-beta: a GWAS
Source: BMC Med. 2020 Nov 4;18:298. doi: 10.1186/s12916-020-01769-6 (PMC7641861; doi:10.1186/s12916-020-01769-6)
Supplement: Supplementary file 22 — Additional file 22. Association statistics of all replicated HLA alleles. AF = allele frequency, beta = regression effect size, SE = standard error, P = p-value, cond. = conditional analysis. [file 12916_2020_1769_MOESM22_ESM.xlsx]

## Sheet: HLA analyses
Analyses across all treatment preparations
Category	Measurement	Allele / Haplotype	AF KI	AF TUM	Beta Discovery	SE Discovery	P Discovery	Beta Replication	SE Replication	P Replication	P Replication one-sided	Beta Pooled	SE Pooled	P Pooled	Conditioned for	P Discovery (cond.)	P Pooled (cond.)	Conditioned for	P Discovery (cond.)	P Pooled (cond.)	Conditioned for	P Discovery (cond.)	P Pooled (cond.)	Conditioned for	P Discovery (cond.)	P Pooled (cond.)	P permutation Discovery	P permutation Replication	P permutation Pooled	Beta Discovery (IFNβ-1a i.m.)	SE Discovery (IFNβ-1a i.m.)	P Discovery (IFNβ-1a i.m.)	Beta Replication (IFNβ-1a i.m.)	SE Replication (IFNβ-1a i.m.)	P Replication (IFNβ-1a i.m.)	Beta Discovery (IFNβ-1a s.c.)	SE Discovery (IFNβ-1a s.c.)	P Discovery (IFNβ-1a s.c.)	Beta Replication (IFNβ-1a s.c.)	SE Replication (IFNβ-1a s.c.)	P Replication (IFNβ-1a s.c.)	Beta Discovery (IFNβ-1b s.c.)	SE Discovery (IFNβ-1b s.c.)	P Discovery (IFNβ-1b s.c.)	Beta Replication (IFNβ-1b s.c.)	SE Replication (IFNβ-1b s.c.)	P Replication (IFNβ-1b s.c.)
Risk	bADA levels	HLA-DQA1*0102	0.415449	0.358241	0.175059	0.0310082	1.64645e-08	0.174379	0.0516683	0.000738212	0.000369106	0.174879	0.0265877	4.78622e-11	B7-DQ6	0.000100176	2.14539e-05	HLA-DQB1*0602	0.000407993	0.00023142	DR15-DQ6	0.000214916	3.93598e-05	rs9271377	0.0454089	0.00799703	6.95695e-10	0.0012969	3.97522e-12	0.124723	0.0620821	0.0445367	0.121251	0.119474	0.310166	0.438304	0.0552774	2.20619e-15	0.366049	0.0801712	4.97486e-06	0.0138158	0.0469684	0.768643	-0.000842777	0.081938	0.991793
Risk	bADA levels	HLA-DRB1*15	0.363642	0.316233	0.150266	0.0324904	3.74725e-06	0.179139	0.0522822	0.000611668	0.000305834	0.15831	0.0275959	9.6521e-09	HLA-DQA1*0102	0.427872	0.89236	HLA-DQB1*0602	0.5247	0.151716	DR15-DQ6	0.207361	0.0218049	rs9271377	0.24197	0.0367	7.26683e-07	0.000338916	1.07837e-09	0.0980264	0.0670405	0.143687	0.0769019	0.125524	0.540109	0.424288	0.0559288	3.29393e-14	0.469839	0.0826802	1.3266e-08	-0.0372823	0.0496833	0.453014	-0.0517287	0.0800412	0.5181
Risk	bADA levels	B7-DQ6	0.181851	0.165444	0.173456	0.0389801	8.59297e-06	0.210254	0.0623879	0.000751382	0.000375691	0.183788	0.033058	2.70471e-08	HLA-DQA1*0102	0.0673401	0.0109696	HLA-DQB1*0602	0.0307664	0.00714296	DR15-DQ6	0.0243641	0.00360767	rs9271377	0.0141609	0.000616835	7.21963e-07	0.00037517	1.16868e-09	0.126058	0.0860688	0.143024	0.20564	0.162546	0.205831	0.398239	0.0677914	4.24185e-09	0.403298	0.0985212	4.24884e-05	0.0343153	0.0572088	0.548623	0.0403796	0.0928285	0.663569
Risk	bADA levels	HLA-DQB1*0602	0.349386	0.298574	0.151362	0.0330511	4.65766e-06	0.168361	0.0534653	0.00163842	0.000819211	0.156062	0.0281131	2.83678e-08	HLA-DQA1*0102	0.48504	0.74068				DR15-DQ6	0.173656	0.0174038	rs9271377	0.212184	0.042717	9.35513e-07	0.000731955	2.72737e-09	0.0847826	0.0681201	0.213277	0.0797792	0.128922	0.536036	0.442056	0.0575599	1.59183e-14	0.472373	0.0846889	2.43659e-08	-0.0329891	0.0501188	0.510398	-0.0783022	0.0815852	0.337176
Risk	bADA levels	C7-DQ6	0.175036	0.158841	0.172505	0.0397067	1.39602e-05	0.198015	0.0637815	0.00190546	0.000952731	0.179631	0.0337084	9.87811e-08	HLA-DQA1*0102	0.0796096	0.0209837	HLA-DQB1*0602	0.0389977	0.0157101	DR15-DQ6	0.0320068	0.00904594	rs9271377	0.0182613	0.00139789	1.62043e-06	0.000873504	5.58353e-09	0.112149	0.0878257	0.20162	0.245736	0.16282	0.131234	0.379846	0.0688834	3.50122e-08	0.384919	0.101485	0.000148914	0.0504366	0.0583341	0.38725	0.0183066	0.094916	0.847059
Protective	bADA levels	DR3-DQ2	0.125897	0.117755	-0.230367	0.0431906	9.62153e-08	-0.212983	0.0663931	0.00133708	0.000668538	-0.225198	0.0362042	4.96459e-10										rs9271377	0.153893	0.044086	1.09658e-07	0.000666221	2.86659e-10	-0.0550642	0.0863929	0.523884	0.0222975	0.140781	0.874155	-0.408867	0.0729372	2.07363e-08	-0.401227	0.110791	0.000292939	-0.183353	0.0683406	0.00729816	-0.176486	0.102633	0.0855096
Protective	bADA levels	HLA-DRB1*0301	0.12591	0.117676	-0.229907	0.0431915	1.02089e-07	-0.212088	0.0665997	0.00144994	0.000724972	-0.224631	0.0362381	5.69063e-10	DR3-DQ2	0.919915	0.762111							rs9271377	0.157273	0.0465252	1.09106e-07	0.000704971	3.00541e-10	-0.0541713	0.0862554	0.529982	0.0222894	0.140793	0.874209	-0.408993	0.0730008	2.11179e-08	-0.401203	0.110761	0.000292062	-0.183247	0.0683602	0.00734887	-0.173673	0.103422	0.0931
IFNβ-1a s.c.
Category	Measurement	Allele / Haplotype	AF KI	AF TUM	Beta Discovery	SE Discovery	P Discovery	Beta Replication	SE Replication	P Replication	P Replication one-sided	Beta Pooled	SE Pooled	P Pooled	Conditioned for	P Discovery (cond.)	P Pooled (cond.)	Conditioned for	P Discovery (cond.)	P Pooled (cond.)	Conditioned for	P Discovery (cond.)	P Pooled (cond.)	Conditioned for	P Discovery (cond.)	P Pooled (cond.)	P permutation Discovery	P permutation Replication	P permutation Pooled	Beta Discovery (IFNβ-1a i.m.)	SE Discovery (IFNβ-1a i.m.)	P Discovery (IFNβ-1a i.m.)	Beta Replication (IFNβ-1a i.m.)	SE Replication (IFNβ-1a i.m.)	P Replication (IFNβ-1a i.m.)	Beta Discovery (IFNβ-1a s.c.)	SE Discovery (IFNβ-1a s.c.)	P Discovery (IFNβ-1a s.c.)	Beta Replication (IFNβ-1a s.c.)	SE Replication (IFNβ-1a s.c.)	P Replication (IFNβ-1a s.c.)	Beta Discovery (IFNβ-1b s.c.)	SE Discovery (IFNβ-1b s.c.)	P Discovery (IFNβ-1b s.c.)	Beta Replication (IFNβ-1b s.c.)	SE Replication (IFNβ-1b s.c.)	P Replication (IFNβ-1b s.c.)
Risk	nADA presence	HLA-DQB1*0602	0.349386	0.298574	1.01319	0.134165	4.292e-14	1.35867	0.248187	4.39052e-08	2.19526e-08	1.09132	0.118024	2.31773e-20	HLA-DQA1*0102	0.0978717	0.00528377	DR3-DQ2	3.5234e-11	4.3191e-16	DR15-DQ6	0.789589	0.155986	rs77278603	0.579508	0.291945	NA	NA	NA	0.202587	0.247062	0.412225	0.367836	0.446256	0.409786	1.01319	0.134165	4.292e-14	1.35867	0.248187	4.39052e-08	-0.416063	0.128281	0.00118121	-0.451917	0.224978	0.0445671
Risk	nADA presence	DR15-DQ6	0.342181	0.294571	1.00523	0.132392	3.13026e-14	1.22697	0.239659	3.06114e-07	1.53057e-07	1.05707	0.115886	7.39432e-20	HLA-DQA1*0102	0.0528792	0.00268871	HLA-DQB1*0602	0.503462	0.823096				rs77278603	0.379565	0.236731	NA	NA	NA	0.207611	0.247662	0.401871	0.426605	0.439272	0.331467	1.00523	0.132392	3.13026e-14	1.22697	0.239659	3.06114e-07	-0.449068	0.127556	0.000430644	-0.47978	0.224532	0.0326139
Risk	nADA presence	HLA-DRB1*15	0.363642	0.316233	0.932386	0.129439	5.877e-13	1.3694	0.247518	3.15618e-08	1.57809e-08	1.02623	0.114701	3.65282e-19	HLA-DQA1*0102	0.397667	0.0319292	HLA-DQB1*0602	0.696372	0.643114	DR15-DQ6	0.935644	0.127696	rs77278603	0.535389	0.973053	NA	NA	NA	0.274272	0.245664	0.264229	0.312281	0.431456	0.469198	0.932386	0.129439	5.877e-13	1.3694	0.247518	3.15618e-08	-0.395016	0.127527	0.00195155	-0.418013	0.219404	0.0567517
Risk	nADA presence	HLA-DQA1*0102	0.415449	0.358241	1.02468	0.131791	7.54117e-15	0.923175	0.218725	2.43535e-05	1.21767e-05	0.997645	0.112883	9.75612e-19				HLA-DQB1*0602	0.0043525	0.0267663	DR15-DQ6	0.00410574	0.0144727	rs77278603	0.387081	0.845806	NA	NA	NA	0.369084	0.226634	0.103409	0.472987	0.410782	0.249556	1.02468	0.131791	7.54117e-15	0.923175	0.218725	2.43535e-05	-0.279032	0.118768	0.0188041	-0.324893	0.223373	0.145811
Risk	nADA presence	HLA-DRB1*1501	0.361289	0.309342	0.947834	0.130646	4.0168e-13	1.24467	0.241266	2.48403e-07	1.24202e-07	1.01514	0.114884	9.90135e-19	HLA-DQA1*0102	0.44664	0.0767951	HLA-DQB1*0602	0.623977	0.453026	DR15-DQ6	0.830843	0.429107	rs77278603	0.745569	0.931581	NA	NA	NA	0.311104	0.245586	0.205233	0.332899	0.431387	0.440295	0.947834	0.130646	4.0168e-13	1.24467	0.241266	2.48403e-07	-0.37453	0.12709	0.00320915	-0.40797	0.218761	0.0621939
Risk	nADA presence	HLA-DQB1*06	0.46582	0.387464	0.786359	0.11935	4.43817e-11	0.835149	0.222101	0.000169758	8.48791e-05	0.797291	0.105132	3.35872e-14	HLA-DQA1*0102	0.819283	0.962629	HLA-DQB1*0602	0.411466	0.680105	DR15-DQ6	0.362494	0.454458	rs77278603	0.528453	0.595685	NA	NA	NA	0.396545	0.23842	0.0962678	0.0916015	0.40405	0.820651	0.786359	0.11935	4.43817e-11	0.835149	0.222101	0.000169758	-0.447287	0.121068	0.000220314	-0.550889	0.231107	0.0171397
Risk	nADA presence	B7-DQ6	0.181851	0.165444	0.818044	0.144391	1.46605e-08	1.35335	0.265094	3.30479e-07	1.6524e-07	0.94052	0.126801	1.19556e-13	HLA-DQA1*0102	0.0912092	0.00254829	HLA-DQB1*0602	0.296932	0.0752854	DR15-DQ6	0.343811	0.0677953	rs77278603	0.209849	0.034325	NA	NA	NA	0.350358	0.310599	0.259316	0.411642	0.602853	0.494719	0.818044	0.144391	1.46605e-08	1.35335	0.265094	3.30479e-07	-0.268175	0.145352	0.0650372	0.117426	0.259022	0.650302
Risk	nADA presence	C7-DQ6	0.175036	0.158841	0.788672	0.145533	5.98706e-08	1.28481	0.269884	1.93023e-06	9.65114e-07	0.90044	0.128096	2.07397e-12	HLA-DQA1*0102	0.155327	0.0093771	HLA-DQB1*0602	0.433143	0.173405	DR15-DQ6	0.494174	0.161957	rs77278603	0.300116	0.081074	NA	NA	NA	0.138038	0.323994	0.670071	0.456545	0.598879	0.445862	0.788672	0.145533	5.98706e-08	1.28481	0.269884	1.93023e-06	-0.263803	0.148089	0.0748493	0.167485	0.264735	0.526962
Risk	nADA presence	HLA-B*07	0.227627	0.217462	0.679536	0.132785	3.09478e-07	0.997686	0.239102	3.01088e-05	1.50544e-05	0.754529	0.116085	8.04264e-11	HLA-DQA1*0102	0.0651775	0.00499573	HLA-DQB1*0602	0.147597	0.0589446	DR15-DQ6	0.150803	0.0465212	rs77278603	0.167317	0.0510143	NA	NA	NA	0.282352	0.281313	0.315527	0.448618	0.49841	0.368068	0.679536	0.132785	3.09478e-07	0.997686	0.239102	3.01088e-05	-0.153548	0.1284	0.231754	0.0510455	0.228511	0.823237
Risk	nADA presence	HLA-B*0702	0.227098	0.215189	0.678253	0.13254	3.09877e-07	0.997887	0.239114	3.00268e-05	1.50134e-05	0.753377	0.115923	8.08816e-11	HLA-DQA1*0102	0.068657	0.00532256	HLA-DQB1*0602	0.161121	0.0645837	DR15-DQ6	0.164889	0.0512654	rs77278603	0.164388	0.0500549	NA	NA	NA	0.333109	0.281557	0.236771	0.448622	0.498305	0.367962	0.678253	0.13254	3.09877e-07	0.997887	0.239114	3.00268e-05	-0.148644	0.128198	0.246258	0.0267699	0.228372	0.906685
Risk	nADA presence	HLA-C*0702	0.23515	0.228738	0.61393	0.128865	1.89672e-06	0.91708	0.240241	0.000134906	6.74531e-05	0.681665	0.11356	1.94065e-09	HLA-DQA1*0102	0.0986419	0.0151233	HLA-DQB1*0602	0.249302	0.147993	DR15-DQ6	0.258284	0.125064	rs77278603	0.31708	0.14919	NA	NA	NA	0.100741	0.289708	0.728041	0.464683	0.497121	0.349918	0.61393	0.128865	1.89672e-06	0.91708	0.240241	0.000134906	-0.120022	0.128381	0.349845	0.0347722	0.226127	0.877789
Risk	nADA titers	HLA-DQB1*0602	0.349386	0.298574	0.360755	0.0451175	1.28631e-15	0.357907	0.0646655	3.11674e-08	1.55837e-08	0.359823	0.0370015	2.36989e-22	HLA-DQA1*0102	0.0345409	7.38218e-05	DR3-DQ2	4.34111e-12	4.44047e-17	DR15-DQ6	0.603898	0.0130051	rs77278603	0.16222	0.0664979	2.97862e-14	6.30062e-08	1.31438e-20	0.0239389	0.03737	0.521788	0.0783563	0.0811576	0.334303	0.360755	0.0451175	1.28631e-15	0.357907	0.0646655	3.11674e-08	-0.159824	0.0450624	0.000390051	-0.161968	0.0796658	0.042043
Risk	nADA titers	HLA-DRB1*15	0.363642	0.316233	0.340159	0.0439496	9.96119e-15	0.360661	0.0629888	1.02951e-08	5.14754e-09	0.346872	0.0360432	6.34532e-22	HLA-DQA1*0102	0.113451	0.000167708	HLA-DQB1*0602	0.911012	0.313475	DR15-DQ6	0.528713	0.0338649	rs77278603	0.545637	0.228191	5.94312e-14	2.22446e-08	1.09376e-20	0.0313564	0.0367863	0.393996	0.0587922	0.0790841	0.457231	0.340159	0.0439496	9.96119e-15	0.360661	0.0629888	1.02951e-08	-0.147537	0.0446677	0.000956608	-0.149789	0.0780514	0.0549709
Risk	nADA titers	DR15-DQ6	0.342181	0.294571	0.356059	0.0445346	1.29458e-15	0.32499	0.0644848	4.6603e-07	2.33015e-07	0.346026	0.0366449	3.63373e-21	HLA-DQA1*0102	0.0224338	0.000442977	HLA-DQB1*0602	0.591767	0.285847				rs77278603	0.106656	0.0820389	7.5863e-15	7.24594e-07	3.03544e-20	0.0253991	0.0373249	0.496197	0.0900833	0.0809648	0.265871	0.356059	0.0445346	1.29458e-15	0.32499	0.0644848	4.6603e-07	-0.169452	0.0445798	0.000144061	-0.170068	0.0792722	0.0319231
Risk	nADA titers	HLA-DRB1*1501	0.361289	0.309342	0.343293	0.0442656	8.81346e-15	0.32679	0.0638018	3.02388e-07	1.51194e-07	0.33793	0.0363694	1.5198e-20	HLA-DQA1*0102	0.140004	0.0028038	HLA-DQB1*0602	0.818489	0.545324	DR15-DQ6	0.657842	0.327834	rs77278603	0.445796	0.40022	1.25064e-13	4.15746e-07	3.11809e-19	0.0348286	0.0367438	0.343192	0.0629952	0.0791887	0.426319	0.343293	0.0442656	8.81346e-15	0.32679	0.0638018	3.02388e-07	-0.144252	0.0446201	0.00122538	-0.147703	0.0779184	0.0580121
Risk	nADA titers	HLA-DQA1*0102	0.415449	0.358241	0.347119	0.0433104	1.10417e-15	0.256105	0.0617176	3.33006e-05	1.66503e-05	0.317088	0.0354521	3.74871e-19				HLA-DQB1*0602	0.0292302	0.300333	DR15-DQ6	0.0191019	0.0686039	rs77278603	0.161005	0.638043	3.10815e-15	2.51267e-05	4.44783e-19	0.0519332	0.0341501	0.128327	0.0871356	0.0758136	0.250415	0.347119	0.0433104	1.10417e-15	0.256105	0.0617176	3.33006e-05	-0.0937485	0.0423388	0.026812	-0.105978	0.0798805	0.184605
Risk	nADA titers	HLA-DQB1*06	0.46582	0.387464	0.270793	0.0414782	6.64025e-11	0.230745	0.0628676	0.000242236	0.000121118	0.258647	0.0346217	7.97929e-14	HLA-DQA1*0102	0.652276	0.940012	HLA-DQB1*0602	0.726232	0.886787	DR15-DQ6	0.589973	0.676729	rs77278603	0.39753	0.496241	1.01222e-10	0.000170145	7.62771e-14	0.0534619	0.0340827	0.116743	0.0121649	0.0775595	0.875366	0.270793	0.0414782	6.64025e-11	0.230745	0.0628676	0.000242236	-0.159786	0.0420545	0.000144994	-0.168962	0.0808803	0.0367049
Risk	nADA titers	B7-DQ6	0.181851	0.165444	0.300218	0.053315	1.79142e-08	0.357231	0.0745132	1.63327e-06	8.16635e-07	0.319523	0.043359	1.71615e-13	HLA-DQA1*0102	0.0877118	0.00250518	HLA-DQB1*0602	0.389414	0.145307	DR15-DQ6	0.418531	0.107154	rs77278603	0.138473	0.0302785	2.4529e-08	3.422e-06	6.84033e-13	0.0424004	0.0475397	0.372449	0.126959	0.104729	0.225412	0.300218	0.053315	1.79142e-08	0.357231	0.0745132	1.63327e-06	-0.0981481	0.0519089	0.0586542	0.0187598	0.0922188	0.838801
Risk	nADA titers	C7-DQ6	0.175036	0.158841	0.288874	0.0540988	9.30808e-08	0.343537	0.0768819	7.88153e-06	3.94076e-06	0.306976	0.0442432	3.96629e-12	HLA-DQA1*0102	0.151058	0.00975186	HLA-DQB1*0602	0.54385	0.29295	DR15-DQ6	0.583708	0.234988	rs77278603	0.213539	0.0728954	1.29657e-07	1.74078e-05	1.50776e-11	0.0219614	0.0485362	0.650927	0.146307	0.104912	0.163147	0.288874	0.0540988	9.30808e-08	0.343537	0.0768819	7.88153e-06	-0.094866	0.0529753	0.073332	0.0237071	0.0941679	0.801231
Risk	nADA titers	HLA-B*0702	0.227098	0.215189	0.23993	0.0494959	1.25042e-06	0.268919	0.0688298	9.34437e-05	4.67218e-05	0.249811	0.0401847	5.08107e-10	HLA-DQA1*0102	0.110919	0.0126163	HLA-DQB1*0602	0.317163	0.177655	DR15-DQ6	0.305674	0.126047	rs77278603	0.18353	0.0772772	1.39196e-06	0.000162949	1.1578e-09	0.0402517	0.0426297	0.345058	0.180334	0.0923212	0.0507802	0.23993	0.0494959	1.25042e-06	0.268919	0.0688298	9.34437e-05	-0.0587593	0.0461046	0.202495	0.00141476	0.0817158	0.986187
Risk	nADA titers	HLA-B*07	0.227627	0.217462	0.239346	0.049585	1.38619e-06	0.268869	0.0688288	9.37026e-05	4.68513e-05	0.249433	0.0402321	5.65168e-10	HLA-DQA1*0102	0.11246	0.0128264	HLA-DQB1*0602	0.310286	0.174069	DR15-DQ6	0.2984	0.12307	rs77278603	0.194373	0.0818605	1.51987e-06	0.000167043	1.29684e-09	0.0339633	0.0423775	0.422874	0.180378	0.0923202	0.0507215	0.239346	0.049585	1.38619e-06	0.268869	0.0688288	9.37026e-05	-0.0619651	0.0461803	0.179658	0.0142245	0.0817072	0.861794
Risk	nADA titers	HLA-C*0702	0.23515	0.228738	0.212653	0.0480308	9.53667e-06	0.249441	0.0700669	0.000370809	0.000185405	0.224413	0.0396164	1.47319e-08	HLA-DQA1*0102	0.176211	0.0399906	HLA-DQB1*0602	0.48371	0.358144	DR15-DQ6	0.480084	0.279384	rs77278603	0.352157	0.207993	1.12506e-05	0.000621809	3.14298e-08	0.0163807	0.0424936	0.699877	0.189865	0.0922431	0.0395604	0.212653	0.0480308	9.53667e-06	0.249441	0.0700669	0.000370809	-0.0477169	0.0462086	0.301772	-0.0231406	0.0804671	0.773669
Risk	bADA levels	HLA-DQB1*0602	0.349386	0.298574	0.442056	0.0575599	1.59183e-14	0.472373	0.0846889	2.43659e-08	1.2183e-08	0.451635	0.0476053	2.37583e-21	HLA-DQA1*0102	0.0949093	0.00176786	DR3-DQ2	5.50179e-11	7.42379e-16	DR15-DQ6	0.806311	0.339409	rs9281962	0.766276	0.622098	2.63155e-13	2.19351e-08	5.21491e-20	0.0847826	0.0681201	0.213277	0.0797792	0.128922	0.536036	0.442056	0.0575599	1.59183e-14	0.472373	0.0846889	2.43659e-08	-0.0329891	0.0501188	0.510398	-0.0783022	0.0815852	0.337176
Risk	bADA levels	HLA-DRB1*15	0.363642	0.316233	0.424288	0.0559288	3.29393e-14	0.469839	0.0826802	1.3266e-08	6.633e-09	0.438588	0.0463254	2.86506e-21	HLA-DQA1*0102	0.147557	0.00227571	HLA-DQB1*0602	0.50883	0.195911	DR15-DQ6	0.448764	0.0867195	rs9281962	0.822457	0.931849	1.23866e-13	1.79876e-08	1.98538e-20	0.0980264	0.0670405	0.143687	0.0769019	0.125524	0.540109	0.424288	0.0559288	3.29393e-14	0.469839	0.0826802	1.3266e-08	-0.0372823	0.0496833	0.453014	-0.0517287	0.0800412	0.5181
Risk	bADA levels	DR15-DQ6	0.342181	0.294571	0.441512	0.0566914	6.80817e-15	0.450205	0.0841761	8.87461e-08	4.43731e-08	0.444225	0.0470216	3.47829e-21	HLA-DQA1*0102	0.0390792	0.00129879	HLA-DQB1*0602	0.200127	0.64456				rs9281962	0.466256	0.400921	3.25048e-14	1.04944e-07	2.26551e-20	0.0750453	0.0680645	0.270217	0.0726814	0.128765	0.572447	0.441512	0.0566914	6.80817e-15	0.450205	0.0841761	8.87461e-08	-0.0422976	0.0495829	0.393622	-0.096057	0.0810549	0.235984
Risk	bADA levels	HLA-DQA1*0102	0.415449	0.358241	0.438304	0.0552774	2.20619e-15	0.366049	0.0801712	4.97486e-06	2.48743e-06	0.415022	0.0455085	7.53637e-20				HLA-DQB1*0602	0.0111619	0.0640177	DR15-DQ6	0.0122009	0.0286244	rs9281962	0.351201	0.886986	3.10218e-15	4.96965e-06	8.23496e-20	0.124723	0.0620821	0.0445367	0.121251	0.119474	0.310166	0.438304	0.0552774	2.20619e-15	0.366049	0.0801712	4.97486e-06	0.0138158	0.0469684	0.768643	-0.000842777	0.081938	0.991793
Risk	bADA levels	HLA-DRB1*1501	0.361289	0.309342	0.421359	0.0564194	8.12123e-14	0.42822	0.0836023	3.02147e-07	1.51073e-07	0.423506	0.0467663	1.35576e-19	HLA-DQA1*0102	0.288618	0.0356379	HLA-DQB1*0602	0.903194	0.557213	DR15-DQ6	0.854655	0.776829	rs9281962	0.772097	0.596458	7.25566e-13	3.09379e-07	1.47011e-18	0.102882	0.0669534	0.124385	0.070432	0.125984	0.576126	0.421359	0.0564194	8.12123e-14	0.42822	0.0836023	3.02147e-07	-0.0416395	0.0495809	0.401004	-0.0533243	0.0799659	0.504875
Risk	bADA levels	HLA-DQB1*06	0.46582	0.387464	0.335151	0.0530258	2.60691e-10	0.372422	0.0813046	4.63689e-06	2.31844e-06	0.346273	0.0444147	6.37195e-15	HLA-DQA1*0102	0.450888	0.872151	HLA-DQB1*0602	0.673395	0.481949	DR15-DQ6	0.632065	0.336386	rs9281962	0.760513	0.587462	5.64592e-10	3.21003e-06	1.15955e-14	0.168026	0.0615911	0.00637037	0.0162113	0.120306	0.892809	0.335151	0.0530258	2.60691e-10	0.372422	0.0813046	4.63689e-06	-0.0579575	0.0470602	0.218113	-0.0791258	0.0833525	0.342472
Risk	bADA levels	B7-DQ6	0.181851	0.165444	0.398239	0.0677914	4.24185e-09	0.403298	0.0985212	4.24884e-05	2.12442e-05	0.399864	0.0558476	8.07211e-13	HLA-DQA1*0102	0.0414293	0.00789602	HLA-DQB1*0602	0.163754	0.171156	DR15-DQ6	0.207578	0.185292	rs9281962	0.179962	0.152744	4.10352e-09	5.45717e-05	1.06179e-12	0.126058	0.0860688	0.143024	0.20564	0.162546	0.205831	0.398239	0.0677914	4.24185e-09	0.403298	0.0985212	4.24884e-05	0.0343153	0.0572088	0.548623	0.0403796	0.0928285	0.663569
Risk	bADA levels	C7-DQ6	0.175036	0.158841	0.379846	0.0688834	3.50122e-08	0.384919	0.101485	0.000148914	7.44571e-05	0.381446	0.0569945	2.19122e-11	HLA-DQA1*0102	0.0923411	0.0293137	HLA-DQB1*0602	0.294741	0.361165	DR15-DQ6	0.361861	0.390055	rs9281962	0.297895	0.278317	3.77349e-08	0.000212467	3.44937e-11	0.112149	0.0878257	0.20162	0.245736	0.16282	0.131234	0.379846	0.0688834	3.50122e-08	0.384919	0.101485	0.000148914	0.0504366	0.0583341	0.38725	0.0183066	0.094916	0.847059
Risk	bADA levels	A3-DQ6	0.0903874	0.079237	0.373646	0.0910243	4.04483e-05	0.451366	0.12766	0.000406714	0.000203357	0.399841	0.0741138	6.85384e-08	HLA-DQA1*0102	0.109623	0.0182458	HLA-DQB1*0602	0.288539	0.164972	DR15-DQ6	0.330032	0.17037	rs9281962	0.249188	0.102397	4.87705e-05	0.000601911	1.46901e-07	-0.0214697	0.117716	0.85528	0.555902	0.207318	0.00733157	0.373646	0.0910243	4.04483e-05	0.451366	0.12766	0.000406714	0.0856182	0.0785574	0.275765	0.0308781	0.128507	0.81011
Protective	nADA presence	HLA-DQB1*0201	0.126229	0.119663	-0.921876	0.187182	8.43541e-07	-1.21926	0.366019	0.00086492	0.00043246	-0.983527	0.166654	3.59977e-09							DR3-DQ2	0.957149	0.986412	rs77278603	0.00125935	8.72584e-05	NA	NA	NA	-0.184316	0.343357	0.591402	-0.471603	0.500355	0.345918	-0.921876	0.187182	8.43541e-07	-1.21926	0.366019	0.00086492	-0.236473	0.173228	0.172222	0.0618903	0.275993	0.822566
Protective	nADA presence	DR3-DQ2	0.125897	0.117755	-0.925516	0.188502	9.11432e-07	-1.22989	0.366897	0.000801928	0.000400964	-0.98908	0.167667	3.65566e-09	HLA-DQB1*0201	0.550094	0.525384	HLA-DQB1*0602	0.000523623	3.6784e-05				rs77278603	0.00107272	6.93889e-05	NA	NA	NA	-0.17394	0.342713	0.611778	-0.47115	0.500148	0.346182	-0.925516	0.188502	9.11432e-07	-1.22989	0.366897	0.000801928	-0.236853	0.173132	0.171296	0.023792	0.27643	0.931412
Protective	nADA presence	HLA-DRB1*0301	0.12591	0.117676	-0.9247	0.188631	9.47909e-07	-1.22992	0.366873	0.000801067	0.000400534	-0.988516	0.167756	3.80217e-09	HLA-DQB1*0201	0.591706	0.56599				DR3-DQ2	0.743883	0.748645	rs77278603	0.00111824	7.24117e-05	NA	NA	NA	-0.188896	0.342804	0.581611	-0.471031	0.500152	0.346308	-0.9247	0.188631	9.47909e-07	-1.22992	0.366873	0.000801067	-0.235917	0.173186	0.173129	0.0547463	0.278899	0.84438
Protective	nADA presence	HLA-DQA1*0501	0.177188	0.232006	-0.685241	0.143293	1.73473e-06	-0.869785	0.270004	0.00127575	0.000637873	-0.725796	0.126573	9.79617e-09	HLA-DQB1*0201	0.129684	0.0777472				DR3-DQ2	0.136032	0.0844533	rs77278603	0.00624148	0.000630739	NA	NA	NA	0.143463	0.264115	0.587003	0.143984	0.455796	0.752081	-0.685241	0.143293	1.73473e-06	-0.869785	0.270004	0.00127575	-0.340833	0.137149	0.0129507	-0.270883	0.242256	0.263495
Protective	nADA titers	HLA-DQB1*0201	0.126229	0.119663	-0.309098	0.0572	6.52369e-08	-0.276855	0.0847467	0.00108752	0.00054376	-0.299007	0.0474112	2.85101e-10							DR3-DQ2	0.469248	0.56329	rs77278603	0.000229766	3.57142e-05	1.37103e-07	0.00114338	5.93461e-10	-0.0576609	0.0473815	0.223624	-0.0748353	0.0938026	0.424989	-0.309098	0.0572	6.52369e-08	-0.276855	0.0847467	0.00108752	-0.1069	0.061521	0.0822776	-0.0360035	0.101453	0.72268
Protective	nADA titers	DR3-DQ2	0.125897	0.117755	-0.307072	0.0573589	8.62621e-08	-0.278721	0.0846781	0.000996413	0.000498206	-0.298155	0.0474895	3.42216e-10	HLA-DQB1*0201	0.882585	0.99992	HLA-DQB1*0602	0.000245049	4.75042e-05				rs77278603	0.000222238	3.2317e-05	1.58491e-07	0.00106003	6.38323e-10	-0.0567906	0.0473696	0.230574	-0.0748266	0.0937759	0.424911	-0.307072	0.0573589	8.62621e-08	-0.278721	0.0846781	0.000996413	-0.107042	0.06149	0.0817178	-0.0563065	0.101447	0.578871
Protective	nADA titers	HLA-DRB1*0301	0.12591	0.117676	-0.307036	0.057415	8.91006e-08	-0.27855	0.0846579	0.0010008	0.0005004	-0.298061	0.0475177	3.54986e-10	HLA-DQB1*0201	0.846906	0.957624				DR3-DQ2	0.73126	0.698315	rs77278603	0.000230706	3.363e-05	1.42206e-07	0.00105294	5.69443e-10	-0.0597036	0.0472775	0.206649	-0.0748248	0.0937822	0.424953	-0.307036	0.057415	8.91006e-08	-0.27855	0.0846579	0.0010008	-0.106627	0.0615092	0.0830053	-0.0453831	0.10216	0.656874
Protective	nADA titers	HLA-DQA1*0501	0.177188	0.232006	-0.244227	0.0483569	4.40636e-07	-0.232986	0.0722863	0.00126809	0.000634046	-0.240752	0.0401927	2.09924e-09	HLA-DQB1*0201	0.149302	0.0784504				DR3-DQ2	0.142139	0.0778197	rs77278603	0.00177076	0.000230706	5.31729e-07	0.00144132	2.84161e-09	-0.0127797	0.0406814	0.753413	0.00986035	0.0842015	0.906778	-0.244227	0.0483569	4.40636e-07	-0.232986	0.0722863	0.00126809	-0.152421	0.0487775	0.00177913	-0.128271	0.0882762	0.146207
Protective	bADA levels	HLA-DQB1*02	0.166436	0.185753	-0.437991	0.0652557	1.92086e-11	-0.327272	0.0988895	0.000934703	0.000467351	-0.404404	0.0544659	1.12863e-13	HLA-DQB1*0201	0.000571403	0.00148052				DR3-DQ2	0.000326653	0.00096059	rs9281962	0.000809471	0.00124491	5.80365e-11	0.00108011	3.07852e-13	-0.155552	0.078913	0.0487023	0.00441857	0.125595	0.971935	-0.437991	0.0652557	1.92086e-11	-0.327272	0.0988895	0.000934703	-0.106103	0.0601633	0.0778013	-0.101588	0.0897849	0.257859
Protective	bADA levels	HLA-DQB1*0201	0.126229	0.119663	-0.414868	0.0727143	1.16027e-08	-0.399622	0.110863	0.000312559	0.000156279	-0.410282	0.0608025	1.50113e-11				HLA-DQB1*02	0.923867	0.348524	DR3-DQ2	0.249089	0.290755	rs9281962	0.00266092	0.000986939	6.19379e-08	0.000303121	7.85754e-11	-0.0599923	0.0864129	0.487525	0.0217975	0.140833	0.876999	-0.414868	0.0727143	1.16027e-08	-0.399622	0.110863	0.000312559	-0.183663	0.0683707	0.00722525	-0.152823	0.102737	0.136878
Protective	bADA levels	DR3-DQ2	0.125897	0.117755	-0.408867	0.0729372	2.07363e-08	-0.401227	0.110791	0.000292939	0.000146469	-0.406557	0.0609208	2.49716e-11	HLA-DQB1*0201	0.52888	0.594925	HLA-DQB1*02	0.996001	0.387516	HLA-DQB1*0602	6.30445e-05	6.02387e-06	rs9281962	0.00333058	0.00116489	6.75833e-08	0.000289328	8.23242e-11	-0.0550642	0.0863929	0.523884	0.0222975	0.140781	0.874155	-0.408867	0.0729372	2.07363e-08	-0.401227	0.110791	0.000292939	-0.183353	0.0683406	0.00729816	-0.176486	0.102633	0.0855096
Protective	bADA levels	HLA-DRB1*0301	0.12591	0.117676	-0.408993	0.0730008	2.11179e-08	-0.401203	0.110761	0.000292062	0.000146031	-0.406634	0.0609528	2.53562e-11	HLA-DQB1*0201	0.512884	0.581172	HLA-DQB1*02	0.991157	0.389424	DR3-DQ2	0.822156	0.854826	rs9281962	0.00333983	0.00116787	6.46959e-08	0.000285767	7.78804e-11	-0.0541713	0.0862554	0.529982	0.0222894	0.140793	0.874209	-0.408993	0.0730008	2.11179e-08	-0.401203	0.110761	0.000292062	-0.183247	0.0683602	0.00734887	-0.173673	0.103422	0.0931
Protective	bADA levels	HLA-DQA1*0501	0.177188	0.232006	-0.312049	0.0616828	4.21626e-07	-0.301715	0.0953133	0.00154811	0.000774054	-0.308998	0.0517847	2.41679e-09	HLA-DQB1*0201	0.310277	0.270446	HLA-DQB1*02	0.226761	0.0727272	DR3-DQ2	0.270025	0.244586	rs9281962	0.0134803	0.00851626	7.3969e-07	0.00174238	4.70948e-09	0.00961888	0.0739126	0.896457	0.127391	0.124588	0.306545	-0.312049	0.0616828	4.21626e-07	-0.301715	0.0953133	0.00154811	-0.202978	0.0547061	0.00020699	-0.20656	0.0893466	0.0207835
IFNb-1β s.c.
Category	Measurement	Allele / Haplotype	AF KI	AF TUM	Beta Discovery	SE Discovery	P Discovery	Beta Replication	SE Replication	P Replication	P Replication one-sided	Beta Pooled	SE Pooled	P Pooled	Conditioned for	P Discovery (cond.)	P Pooled (cond.)	Conditioned for	P Discovery (cond.)	P Pooled (cond.)	Conditioned for	P Discovery (cond.)	P Pooled (cond.)	Conditioned for	P Discovery (cond.)	P Pooled (cond.)	P permutation Discovery	P permutation Replication	P permutation Pooled	Beta Discovery (IFNβ-1a i.m.)	SE Discovery (IFNβ-1a i.m.)	P Discovery (IFNβ-1a i.m.)	Beta Replication (IFNβ-1a i.m.)	SE Replication (IFNβ-1a i.m.)	P Replication (IFNβ-1a i.m.)	Beta Discovery (IFNβ-1a s.c.)	SE Discovery (IFNβ-1a s.c.)	P Discovery (IFNβ-1a s.c.)	Beta Replication (IFNβ-1a s.c.)	SE Replication (IFNβ-1a s.c.)	P Replication (IFNβ-1a s.c.)	Beta Discovery (IFNβ-1b s.c.)	SE Discovery (IFNβ-1b s.c.)	P Discovery (IFNβ-1b s.c.)	Beta Replication (IFNβ-1b s.c.)	SE Replication (IFNβ-1b s.c.)	P Replication (IFNβ-1b s.c.)
Risk	nADA presence	HLA-DRB1*0401	0.0859451	0.0708595	1.91969	0.263745	3.3737e-13	2.68452	0.525915	3.31728e-07	1.65864e-07	2.07339	0.235759	1.43682e-18	HLA-DRB1*0401						DR4-DQ3	5.75186e-05	3.40399e-06	rs28366299	3.47477e-06	7.09249e-08	NA	NA	NA	0.372746	0.434547	0.391014	-1.4894	0.929589	0.109109	-0.0833903	0.207072	0.68716	-0.487444	0.38299	0.203113	1.91969	0.263745	3.3737e-13	2.68452	0.525915	3.31728e-07
Risk	nADA presence	HLA-DQA1*0301	0.147741	0.118917	1.05852	0.176317	1.93075e-09	1.69992	0.33623	4.28522e-07	2.14261e-07	1.19686	0.15615	1.79069e-14	HLA-DRB1*0401	0.679643	0.393711				DR4-DQ3	0.00666433	0.000405743	rs28366299	0.117657	0.0268793	NA	NA	NA	-0.047882	0.381241	0.900052	-0.933439	0.686418	0.173871	-0.398952	0.168892	0.018168	-0.582561	0.321014	0.0695623	1.05852	0.176317	1.93075e-09	1.69992	0.33623	4.28522e-07
Risk	nADA presence	HLA-DRB1*04	0.141697	0.114008	1.01666	0.1787	1.27635e-08	1.83428	0.355066	2.39132e-07	1.19566e-07	1.1819	0.159623	1.31828e-13	HLA-DRB1*0401	0.752877	0.781171				DR4-DQ3	0.0284901	0.00161753	rs28366299	0.262127	0.053038	NA	NA	NA	-0.0435826	0.402381	0.913748	-0.89205	0.686888	0.194053	-0.408245	0.171208	0.0171027	-0.535289	0.322103	0.0965413	1.01666	0.1787	1.27635e-08	1.83428	0.355066	2.39132e-07
Risk	nADA presence	DR4-DQ3	0.0645624	0.0535583	1.82913	0.300527	1.15462e-09	2.6851	0.613892	1.22046e-05	6.10229e-06	1.99461	0.269919	1.47193e-13	HLA-DRB1*0401	0.693141	0.512603							rs28366299	0.000198814	1.11423e-05	NA	NA	NA	0.0486476	0.497192	0.922056	-1.62452	0.93948	0.0837782	-0.228548	0.234493	0.329735	-0.337577	0.44477	0.447858	1.82913	0.300527	1.15462e-09	2.6851	0.613892	1.22046e-05
Risk	nADA presence	HLA-DQB1*03	0.220688	0.262051	0.554392	0.136439	4.83844e-05	1.1383	0.260236	1.21933e-05	6.09664e-06	0.680289	0.120838	1.80462e-08	HLA-DRB1*0401	0.810423	0.310396				DR4-DQ3	0.107431	0.00890578	rs28366299	0.608645	0.231439	NA	NA	NA	0.358536	0.304172	0.238507	0.103869	0.492611	0.833001	-0.309479	0.13523	0.0221063	-0.384791	0.265365	0.147046	0.554392	0.136439	4.83844e-05	1.1383	0.260236	1.21933e-05
Risk	nADA presence	HLA-DQB1*0302	0.113558	0.0907986	0.785276	0.191294	4.04179e-05	1.58711	0.375908	2.42059e-05	1.21029e-05	0.95021	0.170488	2.49716e-08	HLA-DRB1*0401	0.512775	0.78474				DR4-DQ3	0.252772	0.490719	rs28366299	0.989787	0.506276	NA	NA	NA	-0.286716	0.452246	0.526093	-1.42086	0.776594	0.0673083	-0.519954	0.190208	0.00626451	-0.407773	0.357106	0.253503	0.785276	0.191294	4.04179e-05	1.58711	0.375908	2.42059e-05
Risk	nADA titers	HLA-DRB1*0401	0.0859451	0.0708595	0.558834	0.0711622	4.06326e-15	0.559373	0.130573	1.8358e-05	9.17899e-06	0.558957	0.0624849	3.70363e-19	HLA-DRB1*0401						DR4-DQ3	8.09562e-07	7.33944e-08	rs28366299	8.08207e-05	5.94767e-05	4.30209e-14	1.98088e-05	4.39169e-18	0.0632998	0.0670231	0.344941	-0.242721	0.131681	0.065293	0.0241249	0.0786127	0.758932	-0.101467	0.114201	0.374271	0.558834	0.0711622	4.06326e-15	0.559373	0.130573	1.8358e-05
Risk	nADA titers	HLA-DQA1*0301	0.147741	0.118917	0.36621	0.0562638	7.5751e-11	0.42288	0.104384	5.09534e-05	2.54767e-05	0.378968	0.0495273	1.98345e-14	HLA-DRB1*0401	0.249992	0.119841				DR4-DQ3	0.00033065	2.68008e-05	rs28366299	0.209543	0.176869	2.70757e-10	4.10361e-05	5.18188e-14	-0.00154402	0.0532387	0.976863	-0.162903	0.0997831	0.102559	-0.101171	0.0611934	0.0982712	-0.0965922	0.0969761	0.31923	0.36621	0.0562638	7.5751e-11	0.42288	0.104384	5.09534e-05
Risk	nADA titers	HLA-DRB1*04	0.141697	0.114008	0.362169	0.0577574	3.59854e-10	0.456612	0.108168	2.42861e-05	1.21431e-05	0.383122	0.0509491	5.49041e-14	HLA-DRB1*0401	0.522244	0.237332				DR4-DQ3	0.00127758	7.54276e-05	rs28366299	0.305646	0.199049	5.74935e-10	2.72886e-05	7.66675e-14	-0.0146445	0.0543746	0.787679	-0.164199	0.103937	0.114155	-0.0969607	0.0619424	0.117504	-0.0838512	0.098027	0.392336	0.362169	0.0577574	3.59854e-10	0.456612	0.108168	2.42861e-05
Risk	nADA titers	DR4-DQ3	0.0645624	0.0535583	0.495378	0.0821087	1.6075e-09	0.541996	0.148569	0.000264189	0.000132094	0.506285	0.071864	1.85404e-12	HLA-DRB1*0401	0.536257	0.612777							rs28366299	0.00896908	0.00567252	2.44467e-09	0.000274353	2.80546e-12	0.0156849	0.0720638	0.827699	-0.303655	0.14189	0.0323494	-0.038665	0.0866681	0.655505	-0.0946486	0.134412	0.481328	0.495378	0.0821087	1.6075e-09	0.541996	0.148569	0.000264189
Risk	nADA titers	HLA-DQB1*03	0.220688	0.262051	0.201022	0.0473008	2.13891e-05	0.344845	0.0854782	5.47662e-05	2.73831e-05	0.234738	0.0413867	1.41282e-08	HLA-DRB1*0401	0.571001	0.133993				DR4-DQ3	0.0391846	0.0017375	rs28366299	0.861607	0.457554	2.93456e-05	7.58832e-05	1.79537e-08	0.0450914	0.0435937	0.300969	-0.0448826	0.0864684	0.603716	-0.0695174	0.0503134	0.167067	-0.0745847	0.0816661	0.361091	0.201022	0.0473008	2.13891e-05	0.344845	0.0854782	5.47662e-05
Risk	bADA levels	HLA-DRB1*0401	0.0859451	0.0708595	0.618249	0.0788829	4.59409e-15	0.606445	0.13092	3.61849e-06	1.80925e-06	0.615105	0.0675661	8.72639e-20	HLA-DRB1*0401						DR4-DQ3	3.35434e-06	3.03609e-08	rs78279385	4.19509e-06	8.73175e-08	9.25236e-14	3.43198e-06	1.64576e-18	0.216358	0.121709	0.0754593	-0.28657	0.212004	0.176465	-0.00430016	0.0995348	0.96554	-0.265953	0.148755	0.0737994	0.618249	0.0788829	4.59409e-15	0.606445	0.13092	3.61849e-06
Risk	bADA levels	DR4-DQ3	0.0645624	0.0535583	0.564097	0.0906682	4.92253e-10	0.53156	0.15106	0.00043339	0.000216695	0.55548	0.07774	8.97647e-13	HLA-DRB1*0401	0.736618	0.518119							rs78279385	0.000580976	0.000108318	1.52305e-09	0.000505233	3.20136e-12	0.156531	0.130977	0.232046	-0.220035	0.226382	0.33107	-0.0684012	0.109801	0.533314	-0.282811	0.174109	0.104304	0.564097	0.0906682	4.92253e-10	0.53156	0.15106	0.00043339
Risk	bADA levels	HLA-DQA1*0301	0.147741	0.118917	0.340617	0.0627736	5.75962e-08	0.416694	0.104978	7.20675e-05	3.60338e-05	0.360654	0.0538761	2.16938e-11	HLA-DRB1*0401	0.730269	0.986509				DR4-DQ3	0.0319169	0.00318376	rs78279385	0.659804	0.224606	7.47776e-08	8.40711e-05	3.09631e-11	0.0337749	0.0966629	0.726782	-0.25238	0.15813	0.110483	-0.197089	0.077159	0.0106394	-0.27211	0.126371	0.0312987	0.340617	0.0627736	5.75962e-08	0.416694	0.104978	7.20675e-05
Risk	bADA levels	HLA-DRB1*04	0.141697	0.114008	0.346687	0.0642696	6.881e-08	0.424223	0.108735	9.56187e-05	4.78093e-05	0.366761	0.0553276	3.3818e-11	HLA-DRB1*0401	0.564652	0.763859				DR4-DQ3	0.0445689	0.00562783	rs78279385	0.630507	0.236636	7.2252e-08	0.000153337	5.02143e-11	0.029978	0.0988004	0.76157	-0.249181	0.163815	0.128231	-0.20237	0.0781311	0.00959388	-0.305019	0.127512	0.016753	0.346687	0.0642696	6.881e-08	0.424223	0.108735	9.56187e-05
Risk	bADA levels	HLA-DQB1*03	0.220688	0.262051	0.226943	0.0524985	1.54028e-05	0.304758	0.0876101	0.000504083	0.000252042	0.247502	0.0450324	3.88297e-08	HLA-DRB1*0401	0.51992	0.258499				DR4-DQ3	0.0399873	0.00438504	rs78279385	0.447598	0.158455	2.61231e-05	0.0022321	2.18091e-07	0.0499259	0.078533	0.524952	-0.0655956	0.137579	0.633514	-0.101399	0.0642688	0.114628	-0.119169	0.107344	0.266932	0.226943	0.0524985	1.54028e-05	0.304758	0.0876101	0.000504083
IFNβ-1a s.c. + i.m.
Category	Measurement	Allele / Haplotype	AF KI	AF TUM	Beta Discovery	SE Discovery	P Discovery	Beta Replication	SE Replication	P Replication	P Replication one-sided	Beta Pooled	SE Pooled	P Pooled	Conditioned for	P Discovery (cond.)	P Pooled (cond.)	Conditioned for	P Discovery (cond.)	P Pooled (cond.)	Conditioned for	P Discovery (cond.)	P Pooled (cond.)	Conditioned for	P Discovery (cond.)	P Pooled (cond.)	P permutation Discovery	P permutation Replication	P permutation Pooled	Beta Discovery (IFNβ-1a i.m.)	SE Discovery (IFNβ-1a i.m.)	P Discovery (IFNβ-1a i.m.)	Beta Replication (IFNβ-1a i.m.)	SE Replication (IFNβ-1a i.m.)	P Replication (IFNβ-1a i.m.)	Beta Discovery (IFNβ-1a s.c.)	SE Discovery (IFNβ-1a s.c.)	P Discovery (IFNβ-1a s.c.)	Beta Replication (IFNβ-1a s.c.)	SE Replication (IFNβ-1a s.c.)	P Replication (IFNβ-1a s.c.)	Beta Discovery (IFNβ-1b s.c.)	SE Discovery (IFNβ-1b s.c.)	P Discovery (IFNβ-1b s.c.)	Beta Replication (IFNβ-1b s.c.)	SE Replication (IFNβ-1b s.c.)	P Replication (IFNβ-1b s.c.)
Risk	bADA levels	HLA-DQA1*0102	0.415449	0.358241	0.299634	0.041284	3.93205e-13	0.290044	0.066572	1.31948e-05	6.59742e-06	0.296971	0.0350852	2.5775e-17				HLA-DQB1*0602	0.00240728	0.00658945	DR15-DQ6	0.00190286	0.00216077				NA	NA	NA	0.124723	0.0620821	0.0445367	0.121251	0.119474	0.310166	0.438304	0.0552774	2.20619e-15	0.366049	0.0801712	4.97486e-06	0.0138158	0.0469684	0.768643	-0.000842777	0.081938	0.991793
Risk	bADA levels	HLA-DRB1*15	0.363642	0.316233	0.2904	0.0429463	1.36159e-11	0.350943	0.0690475	3.72241e-07	1.86121e-07	0.307288	0.0364677	3.5676e-17	HLA-DQA1*0102	0.450062	0.0562754	HLA-DQB1*0602	0.249946	0.113703	DR15-DQ6	0.150692	0.0317192				NA	NA	NA	0.0980264	0.0670405	0.143687	0.0769019	0.125524	0.540109	0.424288	0.0559288	3.29393e-14	0.469839	0.0826802	1.3266e-08	-0.0372823	0.0496833	0.453014	-0.0517287	0.0800412	0.5181
Risk	bADA levels	HLA-DQB1*0602	0.349386	0.298574	0.293228	0.0439659	2.56778e-11	0.354029	0.0707828	5.68499e-07	2.8425e-07	0.310155	0.0373477	1.00213e-16	HLA-DQA1*0102	0.50013	0.0792789				DR15-DQ6	0.57281	0.144214				NA	NA	NA	0.0847826	0.0681201	0.213277	0.0797792	0.128922	0.536036	0.442056	0.0575599	1.59183e-14	0.472373	0.0846889	2.43659e-08	-0.0329891	0.0501188	0.510398	-0.0783022	0.0815852	0.337176
Risk	bADA levels	DR15-DQ6	0.342181	0.294571	0.291412	0.0435607	2.23497e-11	0.337174	0.0704569	1.70527e-06	8.52633e-07	0.304067	0.0370512	2.27407e-16	HLA-DQA1*0102	0.366893	0.0764889	HLA-DQB1*0602	0.733775	0.833051	DR15-DQ6						NA	NA	NA	0.0750453	0.0680645	0.270217	0.0726814	0.128765	0.572447	0.441512	0.0566914	6.80817e-15	0.450205	0.0841761	8.87461e-08	-0.0422976	0.0495829	0.393622	-0.096057	0.0810549	0.235984
Risk	bADA levels	HLA-DRB1*1501	0.361289	0.309342	0.289117	0.0431439	2.06686e-11	0.318834	0.06966	4.71674e-06	2.35837e-06	0.297356	0.0366788	5.18752e-16	HLA-DQA1*0102	0.607162	0.245233	HLA-DQB1*0602	0.388983	0.774672	DR15-DQ6	0.226522	0.244147				NA	NA	NA	0.102882	0.0669534	0.124385	0.070432	0.125984	0.576126	0.421359	0.0564194	8.12123e-14	0.42822	0.0836023	3.02147e-07	-0.0416395	0.0495809	0.401004	-0.0533243	0.0799659	0.504875
Risk	bADA levels	HLA-DQB1*06	0.46582	0.387464	0.264008	0.0401849	5.03702e-11	0.26074	0.0673638	0.000108557	5.42787e-05	0.26315	0.0345109	2.43771e-14	HLA-DQA1*0102	0.484535	0.428602	HLA-DQB1*0602	0.029404	0.048682	DR15-DQ6	0.0216632	0.0231055				NA	NA	NA	0.168026	0.0615911	0.00637037	0.0162113	0.120306	0.892809	0.335151	0.0530258	2.60691e-10	0.372422	0.0813046	4.63689e-06	-0.0579575	0.0470602	0.218113	-0.0791258	0.0833525	0.342472
Risk	bADA levels	B7-DQ6	0.181851	0.165444	0.294032	0.0532557	3.36828e-08	0.350193	0.0842532	3.2325e-05	1.61625e-05	0.310065	0.0450167	5.66746e-12	HLA-DQA1*0102	0.0505868	0.00723631	HLA-DQB1*0602	0.0999084	0.0594009	DR15-DQ6	0.107397	0.0543787				NA	NA	NA	0.126058	0.0860688	0.143024	0.20564	0.162546	0.205831	0.398239	0.0677914	4.24185e-09	0.403298	0.0985212	4.24884e-05	0.0343153	0.0572088	0.548623	0.0403796	0.0928285	0.663569
Risk	bADA levels	C7-DQ6	0.175036	0.158841	0.277889	0.054201	2.94376e-07	0.345976	0.0861249	5.89074e-05	2.94537e-05	0.297205	0.0458729	9.23989e-11	HLA-DQA1*0102	0.114897	0.0213005	HLA-DQB1*0602	0.215465	0.134297	DR15-DQ6	0.232448	0.127773				NA	NA	NA	0.112149	0.0878257	0.20162	0.245736	0.16282	0.131234	0.379846	0.0688834	3.50122e-08	0.384919	0.101485	0.000148914	0.0504366	0.0583341	0.38725	0.0183066	0.094916	0.847059
Risk	bADA levels	HLA-B*0702	0.227098	0.215189	0.2336	0.0488507	1.73627e-06	0.264761	0.0771052	0.000595255	0.000297627	0.242526	0.0412658	4.1737e-09	HLA-DQA1*0102	0.070606	0.0193164	HLA-DQB1*0602	0.101349	0.0799278	DR15-DQ6	0.0938107	0.0637806				NA	NA	NA	0.124488	0.0772386	0.107021	0.273269	0.144337	0.0583223	0.306346	0.0630666	1.18881e-06	0.261364	0.0912103	0.00416335	0.0363373	0.0508644	0.474982	-0.00790733	0.0826481	0.923779
Risk	bADA levels	HLA-B*07	0.227627	0.217462	0.223238	0.0487868	4.74428e-06	0.264754	0.0771045	0.000595391	0.000297696	0.235107	0.0412271	1.17903e-08	HLA-DQA1*0102	0.106621	0.0297732	HLA-DQB1*0602	0.147388	0.111669	DR15-DQ6	0.13684	0.0902804				NA	NA	NA	0.0978644	0.0767946	0.202534	0.273376	0.144339	0.0582272	0.308079	0.0631728	1.07842e-06	0.261311	0.0912086	0.00417027	0.034536	0.0509756	0.498088	0.00416471	0.0826207	0.959798
Risk	bADA levels	HLA-C*0702	0.23515	0.228738	0.208984	0.0478411	1.25216e-05	0.274758	0.0776178	0.000400309	0.000200155	0.227093	0.0407264	2.4603e-08	HLA-DQA1*0102	0.124961	0.0300486	HLA-DQB1*0602	0.198274	0.116189	DR15-DQ6	0.191611	0.0969211				NA	NA	NA	0.0940612	0.0770182	0.221978	0.325884	0.14372	0.0233596	0.281186	0.0610469	4.10344e-06	0.253705	0.0922239	0.00594187	0.0673879	0.0509644	0.186083	-0.0503657	0.0814249	0.53621
Risk	nADA presence	HLA-DQA1*0102	0.415449	0.358241	0.859009	0.113928	4.70279e-14	0.823734	0.193063	1.98418e-05	9.92091e-06	0.849898	0.0981182	4.63624e-18				HLA-DQB1*0602	0.000776876	0.00308784	DR15-DQ6	0.000851988	0.00231337				NA	NA	NA	0.369084	0.226634	0.103409	0.472987	0.410782	0.249556	1.02468	0.131791	7.54117e-15	0.923175	0.218725	2.43535e-05	-0.279032	0.118768	0.0188041	-0.324893	0.223373	0.145811
Risk	nADA presence	HLA-DQB1*0602	0.349386	0.298574	0.828588	0.117903	2.09901e-12	1.1246	0.2169	2.16152e-07	1.08076e-07	0.896104	0.103588	5.1188e-18	HLA-DQA1*0102	0.330742	0.0570918				DR15-DQ6	0.623721	0.16135				NA	NA	NA	0.202587	0.247062	0.412225	0.367836	0.446256	0.409786	1.01319	0.134165	4.292e-14	1.35867	0.248187	4.39052e-08	-0.416063	0.128281	0.00118121	-0.451917	0.224978	0.0445671
Risk	nADA presence	DR15-DQ6	0.342181	0.294571	0.827957	0.116757	1.32854e-12	1.04338	0.210384	7.07117e-07	3.53558e-07	0.878682	0.102089	7.49897e-18	HLA-DQA1*0102	0.195531	0.0225712	HLA-DQB1*0602	0.710375	0.768183							NA	NA	NA	0.207611	0.247662	0.401871	0.426605	0.439272	0.331467	1.00523	0.132392	3.13026e-14	1.22697	0.239659	3.06114e-07	-0.449068	0.127556	0.000430644	-0.47978	0.224532	0.0326139
Risk	nADA presence	HLA-DRB1*15	0.363642	0.316233	0.789383	0.114515	5.45317e-12	1.10764	0.214697	2.48147e-07	1.24074e-07	0.859873	0.101041	1.73726e-17	HLA-DQA1*0102	0.590313	0.11393	HLA-DQB1*0602	0.756566	0.379307	DR15-DQ6	0.439846	0.059372				NA	NA	NA	0.274272	0.245664	0.264229	0.312281	0.431456	0.469198	0.932386	0.129439	5.877e-13	1.3694	0.247518	3.15618e-08	-0.395016	0.127527	0.00195155	-0.418013	0.219404	0.0567517
Risk	nADA presence	HLA-DRB1*1501	0.361289	0.309342	0.807387	0.115341	2.55922e-12	1.02742	0.21057	1.06496e-06	5.32478e-07	0.858169	0.101159	2.18786e-17	HLA-DQA1*0102	0.56525	0.170201	HLA-DQB1*0602	0.486521	0.765453	DR15-DQ6	0.245375	0.146963				NA	NA	NA	0.311104	0.245586	0.205233	0.332899	0.431387	0.440295	0.947834	0.130646	4.0168e-13	1.24467	0.241266	2.48403e-07	-0.37453	0.12709	0.00320915	-0.40797	0.218761	0.0621939
Risk	nADA presence	HLA-DQB1*06	0.46582	0.387464	0.708249	0.106725	3.21866e-11	0.662615	0.194634	0.000663056	0.000331528	0.6977	0.0935798	8.9414e-14	HLA-DQA1*0102	0.793609	0.696406	HLA-DQB1*0602	0.0913436	0.27365	DR15-DQ6	0.0820697	0.184042				NA	NA	NA	0.396545	0.23842	0.0962678	0.0916015	0.40405	0.820651	0.786359	0.11935	4.43817e-11	0.835149	0.222101	0.000169758	-0.447287	0.121068	0.000220314	-0.550889	0.231107	0.0171397
Risk	nADA presence	B7-DQ6	0.181851	0.165444	0.734933	0.130934	1.98845e-08	1.20077	0.242669	7.49155e-07	3.74578e-07	0.839969	0.115231	3.11221e-13	HLA-DQA1*0102	0.0865472	0.00266805	HLA-DQB1*0602	0.21056	0.0480983	DR15-DQ6	0.242606	0.045489				NA	NA	NA	0.350358	0.310599	0.259316	0.411642	0.602853	0.494719	0.818044	0.144391	1.46605e-08	1.35335	0.265094	3.30479e-07	-0.268175	0.145352	0.0650372	0.117426	0.259022	0.650302
Risk	nADA presence	C7-DQ6	0.175036	0.158841	0.679436	0.132755	3.08869e-07	1.14499	0.246053	3.26435e-06	1.63218e-06	0.784404	0.116835	1.89619e-11	HLA-DQA1*0102	0.238003	0.0169546	HLA-DQB1*0602	0.489198	0.182735	DR15-DQ6	0.55332	0.181452				NA	NA	NA	0.138038	0.323994	0.670071	0.456545	0.598879	0.445862	0.788672	0.145533	5.98706e-08	1.28481	0.269884	1.93023e-06	-0.263803	0.148089	0.0748493	0.167485	0.264735	0.526962
Risk	nADA presence	HLA-B*0702	0.227098	0.215189	0.615644	0.119918	2.83822e-07	0.895084	0.215579	3.29588e-05	1.64794e-05	0.681677	0.104796	7.7787e-11	HLA-DQA1*0102	0.0564105	0.00317208	HLA-DQB1*0602	0.0984591	0.0276508	DR15-DQ6	0.0997913	0.021818				NA	NA	NA	0.333109	0.281557	0.236771	0.448622	0.498305	0.367962	0.678253	0.13254	3.09877e-07	0.997887	0.239114	3.00268e-05	-0.148644	0.128198	0.246258	0.0267699	0.228372	0.906685
Risk	nADA presence	HLA-B*07	0.227627	0.217462	0.607167	0.12008	4.27326e-07	0.894964	0.215579	3.30372e-05	1.65186e-05	0.675316	0.104904	1.21472e-10	HLA-DQA1*0102	0.0636312	0.00369605	HLA-DQB1*0602	0.106883	0.030331	DR15-DQ6	0.108196	0.0239912				NA	NA	NA	0.282352	0.281313	0.315527	0.448618	0.49841	0.368068	0.679536	0.132785	3.09478e-07	0.997686	0.239102	3.01088e-05	-0.153548	0.1284	0.231754	0.0510455	0.228511	0.823237
Risk	nADA presence	HLA-C*0702	0.23515	0.228738	0.529164	0.117742	6.98165e-06	0.831428	0.216307	0.000121172	6.05859e-05	0.598253	0.103414	7.25111e-09	HLA-DQA1*0102	0.158033	0.0196092	HLA-DQB1*0602	0.297027	0.131215	DR15-DQ6	0.30578	0.112526				NA	NA	NA	0.100741	0.289708	0.728041	0.464683	0.497121	0.349918	0.61393	0.128865	1.89672e-06	0.91708	0.240241	0.000134906	-0.120022	0.128381	0.349845	0.0347722	0.226127	0.877789
Risk	nADA titers	HLA-DRB1*15	0.363642	0.316233	0.158573	0.0282089	1.89437e-08	0.243491	0.0492705	7.73511e-07	3.86756e-07	0.179537	0.0244806	2.2362e-13	HLA-DQA1*0102	0.780719	0.0863163	HLA-DQB1*0602	0.449835	0.290544	DR15-DQ6	0.358213	0.108982				NA	NA	NA	0.0313564	0.0367863	0.393996	0.0587922	0.0790841	0.457231	0.340159	0.0439496	9.96119e-15	0.360661	0.0629888	1.02951e-08	-0.147537	0.0446677	0.000956608	-0.149789	0.0780514	0.0549709
Risk	nADA titers	HLA-DQB1*0602	0.349386	0.298574	0.160989	0.0287798	2.22142e-08	0.249349	0.0505744	8.20875e-07	4.10438e-07	0.182603	0.0250134	2.87308e-13	HLA-DQA1*0102	0.746696	0.0868107				DR15-DQ6	0.873523	0.207672				NA	NA	NA	0.0239389	0.03737	0.521788	0.0783563	0.0811576	0.334303	0.360755	0.0451175	1.28631e-15	0.357907	0.0646655	3.11674e-08	-0.159824	0.0450624	0.000390051	-0.161968	0.0796658	0.042043
Risk	nADA titers	HLA-DQA1*0102	0.415449	0.358241	0.1651	0.0268166	7.43081e-10	0.188759	0.0478631	8.02261e-05	4.0113e-05	0.170752	0.0233949	2.90547e-13				HLA-DQB1*0602	0.00661345	0.0340177	DR15-DQ6	0.00724552	0.0146136				NA	NA	NA	0.0519332	0.0341501	0.128327	0.0871356	0.0758136	0.250415	0.347119	0.0433104	1.10417e-15	0.256105	0.0617176	3.33006e-05	-0.0937485	0.0423388	0.026812	-0.105978	0.0798805	0.184605
Risk	nADA titers	DR15-DQ6	0.342181	0.294571	0.161831	0.0286065	1.53919e-08	0.233815	0.0504413	3.56258e-06	1.78129e-06	0.179349	0.0248834	5.69583e-13	HLA-DQA1*0102	0.54621	0.0930591	HLA-DQB1*0602	0.575301	0.865072							NA	NA	NA	0.0253991	0.0373249	0.496197	0.0900833	0.0809648	0.265871	0.356059	0.0445346	1.29458e-15	0.32499	0.0644848	4.6603e-07	-0.169452	0.0445798	0.000144061	-0.170068	0.0792722	0.0319231
Risk	nADA titers	HLA-DRB1*1501	0.361289	0.309342	0.160664	0.0282726	1.32594e-08	0.222954	0.0496826	7.20403e-06	3.60202e-06	0.175902	0.0245725	8.15763e-13	HLA-DQA1*0102	0.767233	0.201078	HLA-DQB1*0602	0.341741	0.717658	DR15-DQ6	0.29204	0.281605				NA	NA	NA	0.0348286	0.0367438	0.343192	0.0629952	0.0791887	0.426319	0.343293	0.0442656	8.81346e-15	0.32679	0.0638018	3.02388e-07	-0.144252	0.0446201	0.00122538	-0.147703	0.0779184	0.0580121
Risk	nADA titers	B7-DQ6	0.181851	0.165444	0.156594	0.0354824	1.01818e-05	0.279841	0.0607142	4.0432e-06	2.0216e-06	0.187971	0.0306345	8.46621e-10	HLA-DQA1*0102	0.204807	0.0126827	HLA-DQB1*0602	0.299247	0.0902289	DR15-DQ6	0.326184	0.0807852				NA	NA	NA	0.0424004	0.0475397	0.372449	0.126959	0.104729	0.225412	0.300218	0.053315	1.79142e-08	0.357231	0.0745132	1.63327e-06	-0.0981481	0.0519089	0.0586542	0.0187598	0.0922188	0.838801
Risk	nADA titers	C7-DQ6	0.175036	0.158841	0.140994	0.0361274	9.51303e-05	0.274626	0.0620131	9.48807e-06	4.74403e-06	0.174856	0.0312163	2.12612e-08	HLA-DQA1*0102	0.452127	0.0502208	HLA-DQB1*0602	0.637171	0.253612	DR15-DQ6	0.682712	0.237632				NA	NA	NA	0.0219614	0.0485362	0.650927	0.146307	0.104912	0.163147	0.288874	0.0540988	9.30808e-08	0.343537	0.0768819	7.88153e-06	-0.094866	0.0529753	0.073332	0.0237071	0.0941679	0.801231
Risk	nADA titers	HLA-B*0702	0.227098	0.215189	0.125291	0.0323008	0.000104938	0.237271	0.0551816	1.70933e-05	8.54663e-06	0.153868	0.0278762	3.39581e-08	HLA-DQA1*0102	0.191242	0.0124733	HLA-DQB1*0602	0.225128	0.0507465	DR15-DQ6	0.220383	0.0389731				NA	NA	NA	0.0402517	0.0426297	0.345058	0.180334	0.0923212	0.0507802	0.23993	0.0494959	1.25042e-06	0.268919	0.0688298	9.34437e-05	-0.0587593	0.0461046	0.202495	0.00141476	0.0817158	0.986187
Risk	nADA titers	HLA-B*07	0.227627	0.217462	0.120656	0.0322152	0.000180162	0.237255	0.0551808	1.71117e-05	8.55585e-06	0.150295	0.027821	6.58218e-08	HLA-DQA1*0102	0.233036	0.0166638	HLA-DQB1*0602	0.268994	0.0634582	DR15-DQ6	0.262561	0.0490441				NA	NA	NA	0.0339633	0.0423775	0.422874	0.180378	0.0923202	0.0507215	0.239346	0.049585	1.38619e-06	0.268869	0.0688288	9.37026e-05	-0.0619651	0.0461803	0.179658	0.0142245	0.0817072	0.861794
Protective	nADA presence	HLA-DQB1*0201	0.126229	0.119663	-0.752897	0.164347	4.62459e-06	-0.958637	0.295415	0.00117428	0.000587142	-0.801524	0.143618	2.39236e-08							DR3-DQ2	0.925718	0.954798				NA	NA	NA	-0.184316	0.343357	0.591402	-0.471603	0.500355	0.345918	-0.921876	0.187182	8.43541e-07	-1.21926	0.366019	0.00086492	-0.236473	0.173228	0.172222	0.0618903	0.275993	0.822566
Protective	nADA presence	HLA-DRB1*0301	0.12591	0.117676	-0.753689	0.165264	5.10262e-06	-0.964436	0.295822	0.00111337	0.000556683	-0.803818	0.144276	2.5271e-08	HLA-DQB1*0201	0.55558	0.531858				DR3-DQ2	0.700458	0.702473				NA	NA	NA	-0.188896	0.342804	0.581611	-0.471031	0.500152	0.346308	-0.9247	0.188631	9.47909e-07	-1.22992	0.366873	0.000801067	-0.235917	0.173186	0.173129	0.0547463	0.278899	0.84438
Protective	nADA presence	DR3-DQ2	0.125897	0.117755	-0.750953	0.165166	5.45076e-06	-0.964433	0.295833	0.0011139	0.00055695	-0.801683	0.144212	2.71257e-08	HLA-DQB1*0201	0.582109	0.556804										NA	NA	NA	-0.17394	0.342713	0.611778	-0.47115	0.500148	0.346182	-0.925516	0.188502	9.11432e-07	-1.22989	0.366897	0.000801928	-0.236853	0.173132	0.171296	0.023792	0.27643	0.931412
