# Supplementary material for: Treatment- and population-specific genetic risk factors for anti-drug antibodies against interferon-beta: a GWAS
Source: BMC Med. 2020 Nov 4;18:298. doi: 10.1186/s12916-020-01769-6 (PMC7641861; doi:10.1186/s12916-020-01769-6)
Supplement: Supplementary file 23 — Additional file 23. Results from analyses of previously published candidate SNPs and HLA alleles. Variants, alleles, and the respective p-values are labeled in bold font if they showed a one-sided p < 2.5 × 10− 3 (Bonferroni correction for 20 tests) either in the pooled analysis across treatment preparations or in the analysis of IFNβ-1a s.c.-treated or IFNβ-1b s.c.- treated patients. “nADA titer in nADA-positive” refers to an analysis of nADA titers restricted to nADA-positive patients. All effect sizes are relative to the minor allele. Bp = base pairs, MAF = minor allele frequency, AF = allele frequency, beta = regression effect size, SE = standard error, P = p-value, cond. = conditional analysis. [file 12916_2020_1769_MOESM23_ESM.xlsx]

## Sheet: Candidate analyses
Measurement	SNP	First publication	Chromosome	Position (bp)	Minor/effect allele	Published allele	Published effect direction	Replicated (any treatment)	MAF KI	MAF TUM	Beta	SE	P	P one-sided	Replicated	Beta (IFNb-1a i.m.)	SE (IFNb-1a i.m.)	P (IFNb-1a i.m.)	P one-sided (IFNb-1a i.m.)	Replicated (IFNb-1a i.m.)	Beta (IFNb-1a s.c.)	SE (IFNb-1a s.c.)	P (IFNb-1a s.c.)	P one-sided (IFNb-1a s.c.)	Replicated (IFNb-1a s.c.)	Beta (IFNb-1b s.c.)	SE (IFNb-1b s.c.)	P (IFNb-1b s.c.)	P one-sided (IFNb-1b s.c.)	Replicated (IFNb-1b s.c.)
nADA presence	rs2454138	Buck & Andlauer 2019	6	32570401	A	A	risk	TRUE	0.21645	0.22885	0.334595	0.0804255	3.17819e-05	1.58909e-05	TRUE	0.146863	0.230086	0.523279	0.26164	FALSE	-0.212426	0.117253	0.0700356	0.964982	FALSE	1.02271	0.126013	4.8217e-16	2.41085e-16	TRUE
nADA presence	rs522308	Buck & Andlauer 2019	6	32581922	T	T	risk	TRUE	0.2237	0.23074	0.327362	0.0798292	4.1177e-05	2.05885e-05	TRUE	0.188017	0.226241	0.405945	0.202973	FALSE	-0.236897	0.115876	0.0409151	0.979542	FALSE	1.03865	0.126081	1.75149e-16	8.75747e-17	TRUE
nADA presence	rs4961252	Weber 2012	8	142104944	G	G	risk	FALSE	0.40137	0.40018	0.031046	0.0630871	0.622639	0.31132	FALSE	-0.178794	0.184278	0.331925	0.834037	FALSE	-0.0660359	0.0936036	0.480509	0.759746	FALSE	0.19134	0.09637	0.0470922	0.0235461	FALSE
nADA presence	rs9272105	Weber 2012	6	32599999	A	A	protective	TRUE	0.42669	0.45284	-0.474507	0.064792	2.41505e-13	1.20752e-13	TRUE	0.0145268	0.186382	0.937875	0.531063	FALSE	-0.683628	0.0991971	5.51611e-12	2.75806e-12	TRUE	-0.407953	0.096316	2.27973e-05	1.13987e-05	TRUE
nADA titers	rs2454138	Buck & Andlauer 2019	6	32570401	A	A	risk	TRUE	0.21645	0.22885	0.117591	0.0230622	3.41694e-07	1.70847e-07	TRUE	0.0281391	0.0379195	0.458041	0.22902	FALSE	-0.0452834	0.0419361	0.280222	0.859889	FALSE	0.368894	0.0402882	5.3677e-20	2.68385e-20	TRUE
nADA titers	rs522308	Buck & Andlauer 2019	6	32581922	T	T	risk	TRUE	0.2237	0.23074	0.118963	0.0228874	2.01739e-07	1.00869e-07	TRUE	0.0339415	0.0376951	0.367896	0.183948	FALSE	-0.0514646	0.0414049	0.213883	0.893058	FALSE	0.375016	0.0400987	8.57442e-21	4.28721e-21	TRUE
nADA titers	rs4961252	Weber 2012	8	142104944	G	G	risk	FALSE	0.40137	0.40018	0.0157355	0.0191192	0.410497	0.205248	FALSE	-0.0236502	0.0313324	0.450359	0.774821	FALSE	-0.00355838	0.0335168	0.91545	0.542275	FALSE	0.0850282	0.0347767	0.0144863	0.00724315	FALSE
nADA titers	rs9272105	Weber 2012	6	32599999	A	A	protective	TRUE	0.42669	0.45284	-0.13889	0.0188886	1.93671e-13	9.68357e-14	TRUE	-0.00402907	0.0313239	0.897654	0.448827	FALSE	-0.264197	0.0328164	8.229e-16	4.1145e-16	TRUE	-0.163553	0.0341972	1.7302e-06	8.65101e-07	TRUE
bADA levels	rs2454138	Buck & Andlauer 2019	6	32570401	A	A	risk	TRUE	0.21645	0.22885	0.0868225	0.0305069	0.0044273	0.00221365	TRUE	-0.0454259	0.065858	0.490348	0.754826	FALSE	-0.171486	0.0537873	0.00143147	0.999284	FALSE	0.327203	0.0447985	2.79599e-13	1.398e-13	TRUE
bADA levels	rs522308	Buck & Andlauer 2019	6	32581922	T	T	risk	TRUE	0.2237	0.23074	0.0919667	0.0302912	0.00239669	0.00119834	TRUE	-0.0177654	0.0655382	0.786338	0.606831	FALSE	-0.179738	0.0530625	0.000705883	0.999647	FALSE	0.335146	0.0446377	5.9973e-14	2.99865e-14	TRUE
bADA levels	rs4961252	Weber 2012	8	142104944	G	G	risk	FALSE	0.40137	0.40018	0.0548687	0.0251622	0.0292128	0.0146064	FALSE	0.0115747	0.0538936	0.829948	0.414974	FALSE	0.0656218	0.0430332	0.127281	0.0636405	FALSE	0.0679582	0.0379281	0.0731709	0.0365854	FALSE
bADA levels	rs9272105	Weber 2012	6	32599999	A	A	protective	TRUE	0.42669	0.45284	-0.210059	0.024788	2.3662e-17	1.1831e-17	TRUE	0.000243555	0.0544713	0.996432	0.501784	FALSE	-0.286074	0.0423838	1.48256e-11	7.41281e-12	TRUE	-0.248984	0.036916	1.53433e-11	7.67164e-12	TRUE
nADA titers in nADA-positive	rs2454138	Buck & Andlauer 2019	6	32570401	A	A	risk	TRUE	0.21645	0.22885	0.184199	0.0505786	0.000270694	0.000135347	TRUE	0.330646	0.180632	0.0671752	0.0335876	FALSE	0.146473	0.0927884	0.114435	0.0572175	FALSE	0.183763	0.0640049	0.00409078	0.00204539	TRUE
nADA titers in nADA-positive	rs522308	Buck & Andlauer 2019	6	32581922	T	T	risk	TRUE	0.2237	0.23074	0.183002	0.0506441	0.000302106	0.000151053	TRUE	0.16921	0.183134	0.355502	0.177751	FALSE	0.169448	0.0925029	0.0669786	0.0334893	FALSE	0.191206	0.0641228	0.00286498	0.00143249	TRUE
nADA titers in nADA-positive	rs4961252	Weber 2012	8	142104944	G	G	risk	FALSE	0.40137	0.40018	0.108029	0.0421767	0.0104266	0.0052133	FALSE	0.135263	0.143324	0.345292	0.172646	FALSE	0.128779	0.0692995	0.0631269	0.0315634	FALSE	0.0895311	0.057237	0.117766	0.0588832	FALSE
nADA titers in nADA-positive	rs9272105	Weber 2012	6	32599999	A	A	protective	TRUE	0.42669	0.45284	-0.17733	0.0423743	2.85354e-05	1.42677e-05	TRUE	-0.0280701	0.190588	0.88291	0.441455	FALSE	-0.314855	0.0716637	1.11539e-05	5.57696e-06	TRUE	-0.109596	0.0546622	0.0449665	0.0224833	FALSE
Measurement	Allele						Published effect direction	Replicated (any treatment)	AF KI	AF TUM	Beta	SE	P	P one-sided	Replicated	Beta (IFNb-1a i.m.)	SE (IFNb-1a i.m.)	P (IFNb-1a i.m.)	P one-sided (IFNb-1a i.m.)	Replicated (IFNb-1a i.m.)	Beta (IFNb-1a s.c.)	SE (IFNb-1a s.c.)	P (IFNb-1a s.c.)	P one-sided (IFNb-1a s.c.)	Replicated (IFNb-1a s.c.)	Beta (IFNb-1b s.c.)	SE (IFNb-1b s.c.)	P (IFNb-1b s.c.)	P one-sided (IFNb-1b s.c.)	Replicated (IFNb-1b s.c.)
nADA presence	HLA-A*2601	Nuñez 2014					risk	FALSE	0.0227651	0.0347087	-0.0176695	0.189903	0.925868	0.537066	FALSE	-0.428882	0.625281	0.492775	0.753613	FALSE	0.201419	0.294875	0.494564	0.247282	FALSE	-0.125046	0.27046	0.643833	0.678083	FALSE
nADA presence	HLA-B*1402	Núñez 2014					risk	FALSE	0.0202981	0.0218287	0.213804	0.214597	0.319101	0.159551	FALSE	0.90097	0.44045	0.0407988	0.0203994	FALSE	-0.240422	0.344761	0.485578	0.757211	FALSE	0.248095	0.350356	0.478868	0.239434	FALSE
nADA presence	HLA-DQA1*0201	Núñez 2014					risk	TRUE	0.059816	0.0926552	0.240873	0.118722	0.042471	0.0212355	FALSE	-0.153626	0.381024	0.686807	0.656597	FALSE	-0.0327409	0.174848	0.851462	0.574269	FALSE	0.613041	0.178602	0.000598177	0.000299088	TRUE
nADA presence	HLA-DRB1*0401	Hoffmann 2008					risk	TRUE	0.0859451	0.0708595	0.563683	0.131783	1.89121e-05	9.45605e-06	TRUE	0.0107975	0.368188	0.976605	0.488302	FALSE	-0.201691	0.178127	0.257512	0.871244	FALSE	2.0727	0.231323	3.24048e-19	1.62024e-19	TRUE
nADA presence	HLA-DRB1*0408	Hoffmann 2008					risk	FALSE	0.00265172	0.00315957	1.26394	0.936736	0.177238	0.0886192	FALSE	7.684	16.3186	0.637731	0.318866	FALSE	2.41955	2.05627	0.239327	0.119663	FALSE	0.933253	1.05446	0.376128	0.188064	FALSE
nADA presence	HLA-DRB1*0701	Barbosa 2006					risk	TRUE	0.0595438	0.0928276	0.246109	0.118593	0.0379648	0.0189824	FALSE	-0.153295	0.380534	0.687064	0.656468	FALSE	-0.0204839	0.174723	0.906673	0.546664	FALSE	0.611611	0.178347	0.000605091	0.000302546	TRUE
nADA presence	HLA-DRB1*0801	Link 2014					risk	TRUE	0.0456392	0.0349585	0.32242	0.164719	0.050301	0.0251505	FALSE	-1.61116	0.903522	0.0745547	0.962723	FALSE	0.903015	0.217604	3.32748e-05	1.66374e-05	TRUE	-0.359245	0.262497	0.171134	0.914433	FALSE
nADA presence	HLA-DRB1*1501	Link 2014					risk	TRUE	0.361289	0.309342	0.27532	0.0717869	0.000125438	6.2719e-05	TRUE	0.237643	0.198621	0.231515	0.115758	FALSE	0.982635	0.110987	8.47552e-19	4.23776e-19	TRUE	-0.369858	0.106893	0.000540023	0.99973	FALSE
nADA presence	HLA-DRB1*1601	Buck 2011					risk	FALSE	0.00459684	0.0206137	0.403991	0.275621	0.142717	0.0713586	FALSE	-0.150202	0.858847	0.861167	0.569416	FALSE	0.625892	0.389295	0.107888	0.0539442	FALSE	0.267148	0.438132	0.542032	0.271016	FALSE
nADA presence	HLA-A*1101	Núñez 2014					protective	FALSE	0.0525656	0.0556768	-0.284557	0.14194	0.0449872	0.0224936	FALSE	-1.39556	0.642109	0.0297502	0.0148751	FALSE	-0.191146	0.205679	0.352712	0.176356	FALSE	-0.263917	0.205971	0.200078	0.100039	FALSE
nADA presence	HLA-DQA1*0501	Link 2014 / Núñez 2014					protective	TRUE	0.177188	0.232006	-0.392308	0.0786924	6.18532e-07	3.09266e-07	TRUE	0.237267	0.205886	0.24915	0.875425	FALSE	-0.723742	0.1246	6.30294e-09	3.15147e-09	TRUE	-0.30391	0.116656	0.00918234	0.00459117	FALSE
nADA presence	HLA-DQB1*0201	Nuñez 2014					protective	TRUE	0.126229	0.119663	-0.432494	0.0989873	1.2471e-05	6.23551e-06	TRUE	-0.124421	0.249538	0.618057	0.309029	FALSE	-0.976315	0.164468	2.91701e-09	1.4585e-09	TRUE	-0.123345	0.142816	0.387774	0.193887	FALSE
nADA presence	HLA-DRB1*0301	Buck 2011 / Núñez 2014					protective	TRUE	0.12591	0.117676	-0.43724	0.0993911	1.08654e-05	5.43272e-06	TRUE	-0.135044	0.249985	0.589055	0.294527	FALSE	-0.981178	0.165575	3.10651e-09	1.55326e-09	TRUE	-0.129452	0.143221	0.366069	0.183034	FALSE
nADA presence	HLA-DRB1*0404	Buck 2011					protective	TRUE	0.0416302	0.0245734	-0.579473	0.204348	0.00457224	0.00228612	TRUE	-1.73166	1.01918	0.0893047	0.0446523	FALSE	-0.804541	0.326814	0.0138253	0.00691265	FALSE	-0.343353	0.270942	0.205065	0.102532	FALSE
nADA presence	HLA-DRB1*1101	Hoffmann 2008					protective	FALSE	0.0175689	0.0437773	-0.387341	0.204041	0.0576506	0.0288253	FALSE	0.0419291	0.715904	0.953296	0.523352	FALSE	-0.501027	0.34333	0.144479	0.0722393	FALSE	-0.378	0.271314	0.163553	0.0817767	FALSE
nADA presence	HLA-DRB1*1104	Buck 2011					protective	FALSE	0.0048924	0.0202641	-0.617467	0.36087	0.0870723	0.0435362	FALSE	0.840745	0.775276	0.278167	0.860916	FALSE	-0.899112	0.554538	0.104938	0.0524689	FALSE	-1.16401	0.601579	0.053	0.0265	FALSE
nADA titers	HLA-A*2601	Núñez 2014					risk	FALSE	0.0227651	0.0347087	0.00510664	0.0575985	0.929353	0.464676	FALSE	-0.0181284	0.0923333	0.844347	0.577826	FALSE	0.116051	0.108995	0.286995	0.143497	FALSE	-0.0610599	0.100024	0.541562	0.729219	FALSE
nADA titers	HLA-B*1402	Núñez 2014					risk	FALSE	0.0202981	0.0218287	0.0818528	0.0637509	0.19916	0.0995802	FALSE	0.215673	0.0954897	0.0239085	0.0119543	FALSE	-0.160672	0.119026	0.177051	0.911474	FALSE	0.118979	0.123281	0.334494	0.167247	FALSE
nADA titers	HLA-DQA1*0201	Núñez 2014					risk	TRUE	0.059816	0.0926552	0.102452	0.0360428	0.00447591	0.00223796	TRUE	0.0134529	0.0614227	0.826633	0.413317	FALSE	0.00467771	0.0634682	0.941248	0.470624	FALSE	0.289074	0.062443	3.66724e-06	1.83362e-06	TRUE
nADA titers	HLA-DRB1*0401	Hoffmann 2008					risk	TRUE	0.0859451	0.0708595	0.179805	0.0355022	4.092e-07	2.046e-07	TRUE	-0.0207794	0.0593944	0.726448	0.636776	FALSE	-0.0122569	0.0639681	0.848048	0.575976	FALSE	0.570697	0.0613671	1.40818e-20	7.04091e-21	TRUE
nADA titers	HLA-DRB1*0408	Hoffmann 2008					risk	TRUE	0.00265172	0.00315957	1.13752	0.200919	1.49975e-08	7.49875e-09	TRUE	1.01519	0.666722	0.127843	0.0639214	FALSE	1.66532	0.399853	3.11589e-05	1.55795e-05	TRUE	0.951507	0.247934	0.000124174	6.20869e-05	TRUE
nADA titers	HLA-DRB1*0701	Barbosa 2006					risk	TRUE	0.0595438	0.0928276	0.103719	0.0360201	0.00398341	0.0019917	TRUE	0.0134426	0.0613521	0.826568	0.413284	FALSE	0.00894561	0.0635041	0.887975	0.443988	FALSE	0.288408	0.0623655	3.7555e-06	1.87775e-06	TRUE
nADA titers	HLA-DRB1*0801	Link 2014					risk	FALSE	0.0456392	0.0349585	-0.0245136	0.0468805	0.601048	0.699476	FALSE	-0.130181	0.0727866	0.0736904	0.963155	FALSE	0.21189	0.0802563	0.00828663	0.00414332	FALSE	-0.175485	0.0949176	0.0644842	0.967758	FALSE
nADA titers	HLA-DRB1*1501	Link 2014					risk	TRUE	0.361289	0.309342	0.0811961	0.0205718	7.91509e-05	3.95754e-05	TRUE	0.0337582	0.033301	0.310712	0.155356	FALSE	0.335946	0.0359426	9.0381e-21	4.51905e-21	TRUE	-0.143534	0.0381488	0.000168246	0.999916	FALSE
nADA titers	HLA-DRB1*1601	Buck 2011					risk	FALSE	0.00459684	0.0206137	0.235378	0.0927358	0.0111438	0.00557191	FALSE	-0.00228612	0.165266	0.988963	0.505518	FALSE	0.308729	0.152316	0.0426728	0.0213364	FALSE	0.386889	0.165376	0.0193121	0.00965605	FALSE
nADA titers	HLA-A*1101	Núñez 2014					protective	FALSE	0.0525656	0.0556768	-0.100808	0.0412269	0.0144769	0.00723844	FALSE	-0.164405	0.0669088	0.0140043	0.00700214	FALSE	-0.0615399	0.0730824	0.399754	0.199877	FALSE	-0.0622502	0.0750058	0.406573	0.203287	FALSE
nADA titers	HLA-DQA1*0501	Link 2014 / Núñez 2014					protective	TRUE	0.177188	0.232006	-0.114233	0.022652	4.58384e-07	2.29192e-07	TRUE	0.0141095	0.0363409	0.697829	0.651085	FALSE	-0.240792	0.0397053	1.3239e-09	6.61951e-10	TRUE	-0.144558	0.0423566	0.000642826	0.000321413	TRUE
nADA titers	HLA-DQB1*0201	Nuñez 2014					protective	TRUE	0.126229	0.119663	-0.132215	0.0267663	7.82836e-07	3.91418e-07	TRUE	-0.0348542	0.0417056	0.403313	0.201657	FALSE	-0.299284	0.0471303	2.15117e-10	1.07559e-10	TRUE	-0.0803146	0.05194	0.122033	0.0610167	FALSE
nADA titers	HLA-DRB1*0301	Buck 2011 / Núñez 2014					protective	TRUE	0.12591	0.117676	-0.133802	0.026802	5.96805e-07	2.98402e-07	TRUE	-0.0368684	0.0416664	0.376239	0.188119	FALSE	-0.298467	0.0472599	2.69404e-10	1.34702e-10	TRUE	-0.0852328	0.0521037	0.101875	0.0509375	FALSE
nADA titers	HLA-DRB1*0404	Buck 2011					protective	TRUE	0.0416302	0.0245734	-0.181425	0.0544976	0.000871439	0.000435719	TRUE	-0.17924	0.0868922	0.0391328	0.0195664	FALSE	-0.221313	0.101088	0.0285735	0.0142868	FALSE	-0.147457	0.0969475	0.128261	0.0641303	FALSE
nADA titers	HLA-DRB1*1101	Hoffmann 2008					protective	FALSE	0.0175689	0.0437773	-0.154791	0.062475	0.0132254	0.00661268	FALSE	-0.121585	0.112603	0.280243	0.140122	FALSE	-0.165214	0.115772	0.153563	0.0767817	FALSE	-0.172714	0.0986636	0.0800258	0.0400129	FALSE
nADA titers	HLA-DRB1*1104	Buck 2011					protective	FALSE	0.0048924	0.0202641	-0.225175	0.0998267	0.0240918	0.0120459	FALSE	0.0613054	0.169402	0.717433	0.641284	FALSE	-0.322298	0.168068	0.0551528	0.0275764	FALSE	-0.442611	0.182275	0.0151715	0.00758576	FALSE
bADA levels	HLA-A*2601	Núñez 2014					risk	FALSE	0.0227651	0.0347087	0.00628393	0.0763158	0.934375	0.467188	FALSE	0.174798	0.160173	0.275139	0.137569	FALSE	0.0084419	0.140834	0.952202	0.476101	FALSE	-0.0748436	0.110227	0.497142	0.751429	FALSE
bADA levels	HLA-B*1402	Núñez 2014					risk	FALSE	0.0202981	0.0218287	0.0289689	0.0862328	0.736917	0.368459	FALSE	0.171186	0.165707	0.301573	0.150787	FALSE	-0.196071	0.153944	0.202788	0.898606	FALSE	0.106236	0.133792	0.427174	0.213587	FALSE
bADA levels	HLA-DQA1*0201	Núñez 2014					risk	TRUE	0.059816	0.0926552	0.0625934	0.0475395	0.187953	0.0939765	FALSE	-0.240223	0.105734	0.0230888	0.988456	FALSE	-0.0122418	0.082709	0.882334	0.558833	FALSE	0.246432	0.0695308	0.000393796	0.000196898	TRUE
bADA levels	HLA-DRB1*0401	Hoffmann 2008					risk	TRUE	0.0859451	0.0708595	0.284076	0.0462323	8.0195e-10	4.00975e-10	TRUE	0.0996429	0.103426	0.335336	0.167668	FALSE	-0.0845616	0.081524	0.299615	0.850193	FALSE	0.608803	0.0668295	8.25372e-20	4.12686e-20	TRUE
bADA levels	HLA-DRB1*0408	Hoffmann 2008					risk	TRUE	0.00265172	0.00315957	1.01895	0.2334	1.26732e-05	6.33661e-06	TRUE	0.228427	1.13636	0.840686	0.420343	FALSE	1.8786	0.516677	0.000276978	0.000138489	TRUE	0.830459	0.268836	0.00200769	0.00100385	TRUE
bADA levels	HLA-DRB1*0701	Barbosa 2006					risk	TRUE	0.0595438	0.0928276	0.0617647	0.0475169	0.193654	0.0968268	FALSE	-0.239958	0.105611	0.0230806	0.98846	FALSE	-0.0134243	0.0827807	0.871174	0.564413	FALSE	0.245178	0.0694524	0.000415323	0.000207661	TRUE
bADA levels	HLA-DRB1*0801	Link 2014					risk	TRUE	0.0456392	0.0349585	-0.0401661	0.0626936	0.521735	0.739132	FALSE	-0.382114	0.126127	0.00244874	0.998776	FALSE	0.414919	0.101743	4.54039e-05	2.27019e-05	TRUE	-0.276769	0.102621	0.00699668	0.996502	FALSE
bADA levels	HLA-DRB1*1501	Link 2014					risk	TRUE	0.361289	0.309342	0.152468	0.0272687	2.25371e-08	1.12685e-08	TRUE	0.0866146	0.0579411	0.134947	0.0674737	FALSE	0.418038	0.0460178	1.044e-19	5.22e-20	TRUE	-0.0316017	0.0417121	0.448682	0.775659	FALSE
bADA levels	HLA-DRB1*1601	Buck 2011					risk	TRUE	0.00459684	0.0206137	0.535447	0.123354	1.42006e-05	7.10031e-06	TRUE	0.229896	0.284916	0.41973	0.209865	FALSE	0.458442	0.20091	0.0224998	0.0112499	FALSE	0.733574	0.186902	8.67616e-05	4.33808e-05	TRUE
bADA levels	HLA-A*1101	Nuñez 2014					protective	FALSE	0.0525656	0.0556768	-0.119543	0.0547297	0.0289442	0.0144721	FALSE	-0.222781	0.117572	0.0581124	0.0290562	FALSE	-0.01811	0.0944173	0.847892	0.423946	FALSE	-0.145724	0.0818313	0.074947	0.0374735	FALSE
bADA levels	HLA-DQA1*0501	Link 2014 / Núñez 2014					protective	TRUE	0.177188	0.232006	-0.187044	0.0301084	5.21948e-10	2.60974e-10	TRUE	0.0308149	0.0626304	0.622712	0.688644	FALSE	-0.311299	0.0510258	1.05533e-09	5.27666e-10	TRUE	-0.203885	0.0464181	1.12127e-05	5.60634e-06	TRUE
bADA levels	HLA-DQB1*0201	Nuñez 2014					protective	TRUE	0.126229	0.119663	-0.225578	0.0357737	2.86883e-10	1.43442e-10	TRUE	-0.0460205	0.0720639	0.523079	0.261539	FALSE	-0.406911	0.060226	1.41469e-11	7.07346e-12	TRUE	-0.176345	0.0565106	0.00180507	0.000902533	TRUE
bADA levels	HLA-DRB1*0301	Buck 2011 / Núñez 2014					protective	TRUE	0.12591	0.117676	-0.226184	0.0358365	2.76237e-10	1.38119e-10	TRUE	-0.0416337	0.0719578	0.562869	0.281435	FALSE	-0.403526	0.0603921	2.36086e-11	1.18043e-11	TRUE	-0.184488	0.0566729	0.00113264	0.000566322	TRUE
bADA levels	HLA-DRB1*0404	Buck 2011					protective	TRUE	0.0416302	0.0245734	-0.370539	0.0700828	1.24227e-07	6.21134e-08	TRUE	-0.365723	0.149228	0.014255	0.00712751	FALSE	-0.533593	0.126374	2.41779e-05	1.20889e-05	TRUE	-0.266525	0.102021	0.00898943	0.00449472	FALSE
bADA levels	HLA-DRB1*1101	Hoffmann 2008					protective	FALSE	0.0175689	0.0437773	-0.202393	0.080946	0.012407	0.0062035	FALSE	-0.31011	0.19351	0.109033	0.0545165	FALSE	-0.0251744	0.151173	0.867743	0.433871	FALSE	-0.261768	0.110326	0.0176597	0.00882985	FALSE
bADA levels	HLA-DRB1*1104	Buck 2011					protective	FALSE	0.0048924	0.0202641	-0.181252	0.133861	0.175727	0.0878634	FALSE	-0.123956	0.27717	0.654717	0.327359	FALSE	-0.0843396	0.223948	0.706468	0.353234	FALSE	-0.298453	0.209192	0.153669	0.0768344	FALSE
nADA titers in nADA-positive	HLA-A*2601	Núñez 2014					risk	FALSE	0.0227651	0.0347087	0.17524	0.129878	0.177251	0.0886256	FALSE	0.583861	0.543222	0.282459	0.141229	FALSE	0.33194	0.223777	0.13798	0.0689901	FALSE	0.0495881	0.166841	0.766301	0.38315	FALSE
nADA titers in nADA-positive	HLA-B*1402	Núñez 2014					risk	FALSE	0.0202981	0.0218287	-0.013397	0.135087	0.921001	0.5395	FALSE	0.195876	0.297974	0.51095	0.255475	FALSE	-0.514851	0.24909	0.0387414	0.980629	FALSE	0.195395	0.190972	0.306232	0.153116	FALSE
nADA titers in nADA-positive	HLA-DQA1*0201	Núñez 2014					risk	TRUE	0.059816	0.0926552	0.222401	0.0759755	0.00341944	0.00170972	TRUE	0.57334	0.31317	0.0671356	0.0335678	FALSE	0.0809091	0.136798	0.554219	0.277109	FALSE	0.258736	0.0955163	0.0067523	0.00337615	FALSE
nADA titers in nADA-positive	HLA-DRB1*0401	Hoffmann 2008					risk	FALSE	0.0859451	0.0708595	0.11665	0.0698246	0.094798	0.047399	FALSE	0.192846	0.316601	0.542448	0.271224	FALSE	0.329717	0.130203	0.0113307	0.00566535	FALSE	0.018751	0.0857037	0.826814	0.413407	FALSE
nADA titers in nADA-positive	HLA-DRB1*0408	Hoffmann 2008					risk	TRUE	0.00265172	0.00315957	0.477004	0.168483	0.00463787	0.00231893	TRUE	0.0735459	0.224449	0.743159	0.371579	FALSE	0.967365	0.491461	0.0490284	0.0245142	FALSE	1.00902	0.298308	0.000718367	0.000359184	TRUE
nADA titers in nADA-positive	HLA-DRB1*0701	Barbosa 2006					risk	TRUE	0.0595438	0.0928276	0.221916	0.0758976	0.00345689	0.00172845	TRUE	0.572411	0.312836	0.0672878	0.0336439	FALSE	0.0803786	0.136675	0.556466	0.278233	FALSE	0.25829	0.0954127	0.00678779	0.00339389	FALSE
nADA titers in nADA-positive	HLA-DRB1*0801	Link 2014					risk	FALSE	0.0456392	0.0349585	-0.376865	0.103996	0.000290267	0.999855	FALSE	-0.516732	0.778157	0.506661	0.746669	FALSE	-0.444002	0.136783	0.00117026	0.999415	FALSE	-0.27464	0.163599	0.0932032	0.953398	FALSE
nADA titers in nADA-positive	HLA-DRB1*1501	Link 2014					risk	FALSE	0.361289	0.309342	-0.00991239	0.0471827	0.833601	0.583199	FALSE	-0.217998	0.187724	0.245532	0.877234	FALSE	0.169001	0.0794862	0.0334888	0.0167444	FALSE	-0.0952822	0.0617165	0.12262	0.93869	FALSE
nADA titers in nADA-positive	HLA-DRB1*1601	Buck 2011					risk	TRUE	0.00459684	0.0206137	0.623253	0.176735	0.000421117	0.000210558	TRUE	0.307797	0.689061	0.655098	0.327549	FALSE	0.277161	0.26379	0.293403	0.146701	FALSE	0.986102	0.253688	0.000101463	5.07315e-05	TRUE
nADA titers in nADA-positive	HLA-A*1101	Núñez 2014					protective	FALSE	0.0525656	0.0556768	0.0740357	0.100821	0.462751	0.768625	FALSE	-0.193195	0.65625	0.768458	0.384229	FALSE	-0.0339754	0.163334	0.835219	0.41761	FALSE	0.153755	0.130665	0.239311	0.880344	FALSE
nADA titers in nADA-positive	HLA-DQA1*0501	Link 2014 / Núñez 2014					protective	TRUE	0.177188	0.232006	-0.180888	0.0541979	0.000845208	0.000422604	TRUE	-0.254214	0.174019	0.144059	0.0720293	FALSE	-0.174522	0.0964986	0.0705222	0.0352611	FALSE	-0.172201	0.0707063	0.0148739	0.00743693	FALSE
nADA titers in nADA-positive	HLA-DQB1*0201	Nuñez 2014					protective	FALSE	0.126229	0.119663	-0.173171	0.0672612	0.0100357	0.00501783	FALSE	-0.0406165	0.209373	0.846183	0.423091	FALSE	-0.225146	0.127499	0.0774187	0.0387094	FALSE	-0.171901	0.0855255	0.0444374	0.0222187	FALSE
nADA titers in nADA-positive	HLA-DRB1*0301	Buck 2011 / Núñez 2014					protective	FALSE	0.12591	0.117676	-0.176972	0.0674435	0.00869036	0.00434518	FALSE	-0.0406291	0.20938	0.846141	0.42307	FALSE	-0.210674	0.128022	0.0998439	0.049922	FALSE	-0.184718	0.0857423	0.0312135	0.0156067	FALSE
nADA titers in nADA-positive	HLA-DRB1*0404	Buck 2011					protective	FALSE	0.0416302	0.0245734	-0.0914147	0.132595	0.490553	0.245276	FALSE	0.238621	0.727935	0.743059	0.62847	FALSE	0.0279403	0.259968	0.914411	0.542794	FALSE	-0.150848	0.15773	0.338889	0.169445	FALSE
nADA titers in nADA-positive	HLA-DRB1*1101	Hoffmann 2008					protective	FALSE	0.0175689	0.0437773	-0.21892	0.14117	0.120961	0.0604807	FALSE	-1.45931	0.703064	0.0379269	0.0189635	FALSE	-0.187341	0.289943	0.518196	0.259098	FALSE	-0.160074	0.166069	0.335096	0.167548	FALSE
nADA titers in nADA-positive	HLA-DRB1*1104	Buck 2011					protective	FALSE	0.0048924	0.0202641	-0.638247	0.275208	0.0203872	0.0101936	FALSE	-1.20059	0.608687	0.0485599	0.02428	FALSE	-0.236816	0.48838	0.627747	0.313873	FALSE	-0.664428	0.398047	0.0950738	0.0475369	FALSE
