# Supplementary material for: Treatment- and population-specific genetic risk factors for anti-drug antibodies against interferon-beta: a GWAS
Source: BMC Med. 2020 Nov 4;18:298. doi: 10.1186/s12916-020-01769-6 (PMC7641861; doi:10.1186/s12916-020-01769-6)
Supplement: Supplementary file 24 — Additional file 24. Treatment preparation-specific prediction of the presence of nADA in the replication data. Eight PRS, the top single GWAS variant, and the top HLA allele from the discovery stage were analyzed in the replication data using the covariates sex, age, treatment preparation, treatment duration, titration site, and eight ancestry components. Upper table: Prediction of the presence of nADA in IFNβ-1a s.c.-treated patients from the replication data using all ten prediction models based on analyses for IFNβ-1a s.c. in the discovery data. Lower table: Prediction of the presence of nADA in IFNβ-1b s.c.-treated patients from the replication data using all ten prediction models based on analyses for IFNβ-1b s.c. in the discovery data. Beta = regression effect size, SE = standard error, P = p-value. [file 12916_2020_1769_MOESM24_ESM.xlsx]

## Sheet: Prediction results
Prediction of the presence of nADA in IFNβ-1a s.c.-treated patients
PRS / Variant	PRS Threshold	Beta Pooled (IFNb-1a s.c.)	SE Pooled (IFNb-1a s.c.)	P Pooled (IFNb-1a s.c.)	Beta KI (IFNb-1a s.c.)	SE KI (IFNb-1a s.c.)	P KI (IFNb-1a s.c.)	Beta TUM (IFNb-1a s.c.)	SE TUM (IFNb-1a s.c.)	P TUM (IFNb-1a s.c.)	Beta Pooled (IFNb-1a i.m.)	SE Pooled (IFNb-1a i.m.)	P Pooled (IFNb-1a i.m.)	Beta KI (IFNb-1a i.m.)	SE KI (IFNb-1a i.m.)	P KI (IFNb-1a i.m.)	Beta TUM (IFNb-1a i.m.)	SE TUM (IFNb-1a i.m.)	P TUM (IFNb-1a i.m.)	Beta Pooled (IFNb-1b s.c.)	SE Pooled (IFNb-1b s.c.)	P Pooled (IFNb-1b s.c.)	Beta KI (IFNb-1b s.c.)	SE KI (IFNb-1b s.c.)	P KI (IFNb-1b s.c.)	Beta TUM (IFNb-1b s.c.)	SE TUM (IFNb-1b s.c.)	P TUM (IFNb-1b s.c.)
rs77278603-A		0.989769	0.168674	4.41232e-09	1.06707	0.225118	2.13679e-06	0.890828	0.254692	0.00046936	0.571609	0.272771	0.0361209	0.509599	0.365557	0.163308	0.649508	0.409723	0.112912	-0.421333	0.146878	0.00412293	-0.584063	0.237774	0.0140343	-0.320925	0.186773	0.0857478
HLA-DQA1:01*02		0.630547	0.14849	2.17244e-05	0.575906	0.193962	0.00298614	0.707918	0.230804	0.00216084	0.279972	0.259596	0.280815	0.665505	0.373067	0.0744438	-0.0819404	0.361458	0.820662	-0.19989	0.139834	0.152865	-0.390177	0.21877	0.0745042	-0.0684453	0.181826	0.706595
PRS IFNβ-1a s.c.	5e-08	0.982392	0.170824	8.87691e-09	1.2207	0.250752	1.12634e-06	0.776011	0.233349	0.000882476	0.354803	0.263562	0.178243	0.684588	0.378907	0.0708023	0.0456705	0.366851	0.900925	-0.0915827	0.137605	0.505701	-0.252775	0.220565	0.25178	0.0111391	0.176074	0.949556
PRS IFNβ-1a s.c.	1e-07	0.982392	0.170824	8.87691e-09	1.2207	0.250752	1.12634e-06	0.776011	0.233349	0.000882476	0.354803	0.263562	0.178243	0.684588	0.378907	0.0708023	0.0456705	0.366851	0.900925	-0.0915827	0.137605	0.505701	-0.252775	0.220565	0.25178	0.0111391	0.176074	0.949556
PRS IFNβ-1a s.c.	1e-06	0.982392	0.170824	8.87691e-09	1.2207	0.250752	1.12634e-06	0.776011	0.233349	0.000882476	0.354803	0.263562	0.178243	0.684588	0.378907	0.0708023	0.0456705	0.366851	0.900925	-0.0915827	0.137605	0.505701	-0.252775	0.220565	0.25178	0.0111391	0.176074	0.949556
PRS IFNβ-1a s.c.	1e-05	0.91424	0.174064	1.50204e-07	1.26005	0.266521	2.26974e-06	0.657025	0.229857	0.00425775	0.288392	0.257746	0.263183	0.743395	0.376637	0.0484077	-0.112382	0.35348	0.750539	-0.0884062	0.137342	0.519774	-0.241778	0.219806	0.271349	0.00982276	0.175908	0.955469
PRS IFNβ-1a s.c.	0.0001	0.659801	0.153413	1.70168e-05	0.644028	0.201234	0.00137237	0.68169	0.237059	0.00403243	0.192438	0.256151	0.452492	0.494427	0.375823	0.188314	-0.0695576	0.350054	0.842493	-0.166632	0.137725	0.22632	-0.152676	0.211512	0.470398	-0.176905	0.181467	0.329629
PRS IFNβ-1a s.c.	0.001	0.501214	0.14681	0.000640109	0.466566	0.202797	0.021411	0.539365	0.212806	0.0112597	0.191621	0.264493	0.468768	0.346581	0.384486	0.367369	0.0524152	0.364419	0.885633	-0.236661	0.136174	0.082223	-0.17311	0.20944	0.4085	-0.283199	0.179228	0.114082
PRS IFNβ-1a s.c.	0.01	0.141738	0.135584	0.295843	0.0918102	0.185943	0.621479	0.198424	0.198127	0.316585	0.420641	0.267292	0.115554	0.303613	0.34446	0.378092	0.597752	0.423757	0.158363	-0.0867794	0.13587	0.523023	-0.224422	0.218056	0.303388	0.000576749	0.173715	0.997351
PRS IFNβ-1a s.c.	0.05	-0.0148349	0.136104	0.913205	-0.0926485	0.187716	0.62162	0.07141	0.197625	0.717844	0.474186	0.282342	0.0930597	0.433347	0.358183	0.226337	0.541202	0.458839	0.238198	-0.230241	0.145604	0.113812	-0.25651	0.236689	0.278477	-0.214248	0.184684	0.246017
Prediction of the presence of nADA in IFNβ-1b s.c.-treated patients
PRS / Variant	PRS Threshold	Beta Pooled (IFNb-1b s.c.)	SE Pooled (IFNb-1b s.c.)	P Pooled (IFNb-1b s.c.)	Beta KI (IFNb-1b s.c.)	SE KI (IFNb-1b s.c.)	P KI (IFNb-1b s.c.)	Beta TUM (IFNb-1b s.c.)	SE TUM (IFNb-1b s.c.)	P TUM (IFNb-1b s.c.)	Beta Pooled (IFNb-1a s.c.)	SE Pooled (IFNb-1a s.c.)	P Pooled (IFNb-1a s.c.)	Beta KI (IFNb-1a s.c.)	SE KI (IFNb-1a s.c.)	P KI (IFNb-1a s.c.)	Beta TUM (IFNb-1a s.c.)	SE TUM (IFNb-1a s.c.)	P TUM (IFNb-1a s.c.)	Beta Pooled (IFNb-1a i.m.)	SE Pooled (IFNb-1a i.m.)	P Pooled (IFNb-1a i.m.)	Beta KI (IFNb-1a i.m.)	SE KI (IFNb-1a i.m.)	P KI (IFNb-1a i.m.)	Beta TUM (IFNb-1a i.m.)	SE TUM (IFNb-1a i.m.)	P TUM (IFNb-1a i.m.)
rs28366299-A		0.969291	0.170317	1.26223e-08	0.793023	0.258341	0.00214288	1.1048	0.226514	1.07488e-06	-0.0708578	0.139114	0.610505	-0.12162	0.189011	0.519928	-0.0108556	0.205494	0.95787	-0.24226	0.281438	0.389353	-0.168036	0.370513	0.650172	-0.343495	0.432713	0.427302
HLA-DRB1*04:01		0.988709	0.193737	3.33685e-07	1.02947	0.33994	0.00245861	0.9691	0.235775	3.95184e-05	-0.189981	0.14684	0.195735	-0.341861	0.210202	0.103876	-0.0452244	0.205213	0.825577	-0.547839	0.338747	0.105824	-0.517686	0.462503	0.263006	-0.582732	0.497534	0.241503
PRS IFNβ-1b s.c.	5e-08	0.754864	0.158067	1.79185e-06	0.75993	0.249204	0.00229279	0.751454	0.20446	0.00023756	-0.15316	0.14074	0.276483	-0.221284	0.190098	0.244403	-0.0705269	0.209366	0.736223	0.037389	0.28413	0.895308	-0.376235	0.38439	0.327687	0.535583	0.42186	0.204236
PRS IFNβ-1b s.c.	1e-07	0.754864	0.158067	1.79185e-06	0.75993	0.249204	0.00229279	0.751454	0.20446	0.00023756	-0.15316	0.14074	0.276483	-0.221284	0.190098	0.244403	-0.0705269	0.209366	0.736223	0.037389	0.28413	0.895308	-0.376235	0.38439	0.327687	0.535583	0.42186	0.204236
PRS IFNβ-1b s.c.	1e-06	0.809303	0.161493	5.40372e-07	0.876399	0.256883	0.000645683	0.765457	0.20766	0.000227704	-0.153141	0.141169	0.278008	-0.228765	0.19059	0.230022	-0.0612209	0.210122	0.770777	-0.0520022	0.287958	0.85669	-0.572312	0.405482	0.158116	0.477399	0.409009	0.243126
PRS IFNβ-1b s.c.	1e-05	0.707615	0.153683	4.13721e-06	0.743965	0.243637	0.00226129	0.683593	0.198057	0.000557488	0.10163	0.144391	0.481525	-0.0292442	0.190016	0.877686	0.280469	0.222123	0.206707	-0.0380802	0.285754	0.893986	-0.348476	0.389886	0.371435	0.322169	0.420031	0.443074
PRS IFNβ-1b s.c.	0.0001	0.296901	0.13693	0.0301382	0.423812	0.216798	0.0505984	0.212674	0.176617	0.228531	-0.0406469	0.14102	0.773167	-0.0385097	0.186171	0.836126	-0.0435239	0.216003	0.84031	0.133974	0.277929	0.629774	-0.326471	0.383677	0.394825	0.642335	0.403146	0.111092
PRS IFNβ-1b s.c.	0.001	0.179566	0.135883	0.186342	0.288837	0.216435	0.182034	0.108475	0.174577	0.534364	0.122615	0.135558	0.365721	0.0632242	0.17992	0.725287	0.200595	0.206164	0.330561	-0.276849	0.250016	0.268153	-0.387297	0.344764	0.261281	-0.15434	0.3631	0.670791
PRS IFNβ-1b s.c.	0.01	0.16781	0.141443	0.235457	0.638273	0.22648	0.00482889	-0.133021	0.181104	0.462644	0.178955	0.133497	0.180079	0.143204	0.185081	0.439084	0.217726	0.19274	0.258631	-0.2615	0.24299	0.281849	-0.260323	0.367096	0.478236	-0.262417	0.324172	0.418228
PRS IFNβ-1b s.c.	0.05	0.06718	0.141131	0.634065	0.484578	0.214916	0.0241505	-0.249276	0.187133	0.182834	0.0129042	0.133665	0.923091	-0.0528993	0.182718	0.772189	0.0886577	0.196047	0.651105	-0.364165	0.245854	0.138546	-0.469388	0.342206	0.170171	-0.251917	0.353446	0.476004
